# Supplementary material for: Causal relationship between gut microflora and dementia: a Mendelian randomization study
Source: Front Microbiol. 2024 Jan 15;14:1306048. doi: 10.3389/fmicb.2023.1306048 (PMC10822966; doi:10.3389/fmicb.2023.1306048)
Supplement: Supplementary file 1 [file Table_1.XLSX]

## Sheet: Sheet1
Supplementary Table 1. Detailed information of instrumental vatiables used in MR analyses
Outcome	Exposure	SNP	Effect_allele.exposure	Other_allele.exposure	Effect_allele.outcome	Other_allele.outcome	Beta.exposure	Beta.outcome	SE.outcome	SE.exposure	Pval.exposure	Pval.outcome	F
Any dementia	family.Desulfovibrionaceae.id.3169	rs11599763	T	C	T	C	-0.0555931	-0.0326	0.0214	0.0117493	2.23e-06	0.1276	22.3879
		rs17791387	A	G	A	G	-0.0729251	-0.0205	0.0355	0.0154381	2.32e-06	0.5642	22.3135
		rs2838334	G	A	G	A	0.0571419	0.0462	0.0218	0.012423	4.23e-06	0.0341099	21.1572
		rs3935584	C	T	C	T	-0.0525838	-0.021	0.0208	0.0115757	5.56e-06	0.3128	20.6351
		rs4506934	C	T	C	T	-0.0943381	-0.069	0.0323	0.020138	2.81e-06	0.0326798	21.9453
		rs6058181	C	T	C	T	0.0834742	-0.045	0.028	0.0166111	5.03e-07	0.1077	25.2528
		rs72647048	T	C	T	C	-0.0770089	-0.0266	0.0327	0.017089	6.6e-06	0.4169	20.307
		rs9928243	C	A	C	A	-0.0541732	-0.0367	0.0208	0.0117819	4.27e-06	0.0773606	21.1417
Any dementia	family.Lactobacillaceae.id.1836	rs1530559	G	A	G	A	0.0772453	0.0237	0.0212	0.0176921	1.26e-05	0.2634	19.0627
		rs16861661	G	A	G	A	-0.193287	0.0018	0.0419	0.0379293	3.47e-07	0.9653	25.9691
		rs62314653	C	A	C	A	0.177082	0.0496	0.0439	0.0392269	6.35e-06	0.2588	20.3789
		rs7399658	G	A	G	A	-0.10457	-0.0708	0.027	0.0220312	2.07e-06	0.00872409	22.5287
		rs74599091	A	G	A	G	0.191613	-0.0208	0.0775	0.0425039	6.54e-06	0.788301	20.3232
		rs768253	T	G	T	G	-0.0792344	-0.0242	0.0208	0.0170604	3.41e-06	0.2447	21.5699
		rs77478751	A	G	A	G	-0.219178	-0.0345	0.0325	0.0473566	3.69e-06	0.2891	21.4206
		rs921925	A	C	A	C	0.0999419	0.0326	0.0251	0.0201687	7.22e-07	0.1949	24.5549
		rs9345899	A	G	A	G	-0.124042	0.0291	0.0338	0.0278946	8.72e-06	0.3887	19.774
Any dementia	genus..Ruminococcusgnavusgroup.id.14376	rs11597105	A	G	A	G	0.114673	0.0425	0.026	0.0250653	4.7629e-06	0.1022	20.9303
		rs11864644	T	C	T	C	-0.139804	-0.0181	0.0326	0.0318253	1.11877e-05	0.579001	19.2971
		rs12136548	C	T	C	T	0.0901946	0.0162	0.0228	0.0196476	4.41929e-06	0.477	21.0738
		rs12989336	G	A	G	A	-0.0846861	-0.0116	0.0231	0.0187936	6.60271e-06	0.616601	20.305
		rs13163520	G	A	G	A	-0.127377	-0.0235	0.0267	0.0233883	5.14575e-08	0.3784	29.6611
		rs2909242	C	A	C	A	-0.0909965	0.0035	0.022	0.018351	7.09802e-07	0.8722	24.5883
		rs3124783	A	G	A	G	-0.11599	-0.027	0.031	0.0249099	3.21836e-06	0.3835	21.6818
		rs4388134	C	T	C	T	-0.0904997	-0.0378	0.0232	0.0203544	8.74052e-06	0.1034	19.7686
		rs62167033	T	C	T	C	0.185289	-0.0174	0.0534	0.0396295	2.93196e-06	0.744099	21.8606
		rs78399089	T	C	T	C	0.144445	0.0202	0.0327	0.0326618	9.75913e-06	0.5373	19.558
		rs934940	A	C	A	C	-0.105045	-0.0279	0.0306	0.0229588	4.75405e-06	0.3618	20.9339
Any dementia	genus.DefluviitaleaceaeUCG011.id.11287	rs112893842	T	C	T	C	0.11381	-0.042	0.0365	0.0232806	1.02e-06	0.2499	23.8988
		rs12500663	T	G	T	G	-0.114704	-0.0293	0.0404	0.022771	4.72e-07	0.4686	25.3741
		rs1582238	T	C	T	C	0.0805036	-0.0674	0.0216	0.0167257	1.49e-06	0.00183502	23.1667
		rs2892880	G	A	G	A	0.0817755	-0.0396	0.0239	0.0181686	6.77e-06	0.0984011	20.2582
		rs4344384	G	T	G	T	0.0715978	-0.0432	0.0207	0.0156309	4.64e-06	0.0371398	20.9812
		rs4677103	A	G	A	G	0.0977912	-0.0049	0.0274	0.0197263	7.14e-07	0.8572	24.5758
		rs55658617	T	C	T	C	0.174369	-0.1237	0.0592	0.0362226	1.48e-06	0.0365502	23.1728
		rs9608282	T	G	T	G	0.142939	0.1034	0.059	0.0299793	1.86e-06	0.0794895	22.7332
		rs9725395	A	G	A	G	-0.13834	0.0182	0.0326	0.029554	2.86e-06	0.5766	21.9109
Any dementia	genus.Lactobacillus.id.1837	rs12693845	C	T	C	T	-0.0805447	-0.0328	0.0214	0.0177429	5.64e-06	0.1253	20.6075
		rs1530559	G	A	G	A	0.0804001	0.0237	0.0212	0.0178207	6.43e-06	0.2634	20.3545
		rs16861661	G	A	G	A	-0.183147	0.0018	0.0419	0.038148	1.58e-06	0.9653	23.0492
		rs62314653	C	A	C	A	0.187692	0.0496	0.0439	0.0394585	1.97e-06	0.2588	22.6262
		rs7399658	G	A	G	A	-0.107134	-0.0708	0.027	0.0221883	1.38e-06	0.00872409	23.3134
		rs768253	T	G	T	G	-0.079195	-0.0242	0.0208	0.0171791	4.03e-06	0.2447	21.2518
		rs77478751	A	G	A	G	-0.219886	-0.0345	0.0325	0.0475759	3.8e-06	0.2891	21.3609
		rs921925	A	C	A	C	0.0985077	0.0326	0.0251	0.0203229	1.25e-06	0.1949	23.4947
Any dementia	order.Desulfovibrionales.id.3156	rs11599763	T	C	T	C	-0.0554862	-0.0326	0.0214	0.0117486	2.33e-06	0.1276	22.3046
		rs17791387	A	G	A	G	-0.0727501	-0.0205	0.0355	0.0154369	2.44e-06	0.5642	22.2098
		rs186073	T	C	T	C	0.0529219	0.0177	0.0212	0.0118542	8.03e-06	0.4041	19.931
		rs2838334	G	A	G	A	0.0569024	0.0462	0.0218	0.0124223	4.64e-06	0.0341099	20.9824
		rs3935584	C	T	C	T	-0.0524466	-0.021	0.0208	0.0115749	5.87e-06	0.3128	20.5306
		rs4506934	C	T	C	T	-0.0953383	-0.069	0.0323	0.0201367	2.2e-06	0.0326798	22.416
		rs55744759	A	G	A	G	-0.0773942	-0.0265	0.0327	0.0170877	5.92e-06	0.4185	20.5141
		rs6058181	C	T	C	T	0.0836765	-0.045	0.028	0.0166098	4.71e-07	0.1077	25.3792
		rs62020470	A	G	A	G	-0.0573633	0.0146	0.0271	0.0129462	9.38e-06	0.5909	19.6329
		rs9928243	C	A	C	A	-0.0544713	-0.0367	0.0208	0.0117811	3.77e-06	0.0773606	21.3779
Dementia in Alzheimer disease	family.Desulfovibrionaceae.id.3169	rs11599763	T	C	T	C	-0.0555931	-0.0274	0.0339	0.0117493	2.23e-06	0.419	22.3879
		rs17791387	A	G	A	G	-0.0729251	0.0087	0.0566	0.0154381	2.32e-06	0.8778	22.3135
		rs2838334	G	A	G	A	0.0571419	0.042	0.0346	0.012423	4.23e-06	0.2252	21.1572
		rs3935584	C	T	C	T	-0.0525838	-0.0398	0.033	0.0115757	5.56e-06	0.2271	20.6351
		rs4506934	C	T	C	T	-0.0943381	-0.1075	0.0512	0.020138	2.81e-06	0.0358501	21.9453
		rs6058181	C	T	C	T	0.0834742	-0.0282	0.0443	0.0166111	5.03e-07	0.5247	25.2528
		rs72647048	T	C	T	C	-0.0770089	-0.0119	0.052	0.017089	6.6e-06	0.8187	20.307
		rs9928243	C	A	C	A	-0.0541732	-0.0621	0.033	0.0117819	4.27e-06	0.0601797	21.1417
Dementia in Alzheimer disease	family.Lachnospiraceae.id.1987	rs10402491	C	T	C	T	0.0661701	0.0176	0.0437	0.014851	8.37e-06	0.6875	19.8525
		rs11139361	T	C	T	C	0.0494463	-0.004	0.0351	0.0110503	7.65e-06	0.9087	20.0224
		rs112040820	A	G	A	G	0.0549584	0.031	0.0375	0.0117086	2.68e-06	0.4082	22.0323
		rs11841382	G	T	G	T	-0.0718128	-0.1647	0.059	0.017462	3.91e-05	0.00525497	16.9129
		rs11979110	T	C	T	C	-0.0500924	-0.0206	0.0328	0.0105069	1.86e-06	0.531001	22.7299
		rs1205443	A	G	A	G	0.0501415	0.0277	0.0347	0.0112157	7.8e-06	0.424	19.9867
		rs12760724	A	C	A	C	-0.0484566	0.0008	0.0349	0.0107934	7.14e-06	0.9826	20.1553
		rs13005175	A	G	A	G	0.0993483	-0.0106	0.0799	0.0218395	5.39e-06	0.8946	20.6936
		rs2159863	A	G	A	G	-0.0585831	-0.0312	0.0427	0.0128742	5.35e-06	0.4652	20.7063
		rs2910921	T	C	T	C	0.160302	0.0758	0.0972	0.035832	7.69e-06	0.4353	20.0141
		rs3127230	C	T	C	T	-0.0503537	-0.0063	0.0358	0.0112201	7.2e-06	0.8614	20.1406
		rs35524804	T	C	T	C	-0.0607481	0.002	0.0404	0.0125216	1.23e-06	0.9606	23.5368
		rs7359994	T	C	T	C	-0.0503142	-0.0062	0.0335	0.0112482	7.71e-06	0.8524	20.0086
		rs79086868	T	C	T	C	0.0776723	0.0442	0.0552	0.0164472	2.33e-06	0.4235	22.3022
		rs959845	C	T	C	T	-0.0493666	-0.0152	0.0339	0.0107801	4.66e-06	0.6544	20.971
		rs9929145	G	A	G	A	-0.125721	-0.0029	0.0748	0.0245233	2.95e-07	0.9691	26.282
Dementia in Alzheimer disease	family.Lactobacillaceae.id.1836	rs1530559	G	A	G	A	0.0772453	0.0166	0.0336	0.0176921	1.26e-05	0.6218	19.0627
		rs16861661	G	A	G	A	-0.193287	-0.0097	0.0668	0.0379293	3.47e-07	0.8843	25.9691
		rs62314653	C	A	C	A	0.177082	0.0494	0.0699	0.0392269	6.35e-06	0.4797	20.3789
		rs7399658	G	A	G	A	-0.10457	-0.0919	0.0427	0.0220312	2.07e-06	0.03133	22.5287
		rs74599091	A	G	A	G	0.191613	0.16	0.1235	0.0425039	6.54e-06	0.1951	20.3232
		rs768253	T	G	T	G	-0.0792344	-0.0228	0.0329	0.0170604	3.41e-06	0.4893	21.5699
		rs77478751	A	G	A	G	-0.219178	-0.0641	0.0515	0.0473566	3.69e-06	0.2133	21.4206
		rs921925	A	C	A	C	0.0999419	0.0764	0.0398	0.0201687	7.22e-07	0.0551404	24.5549
		rs9345899	A	G	A	G	-0.124042	-0.0605	0.0534	0.0278946	8.72e-06	0.2572	19.774
Dementia in Alzheimer disease	genus.Barnesiella.id.944	rs11155559	T	C	T	C	0.0956023	0.0419	0.0567	0.0212961	7.15e-06	0.46	20.1529
		rs12909713	C	T	C	T	-0.0550716	-0.0538	0.0326	0.0120039	4.48e-06	0.0987393	21.048
		rs13242616	T	C	T	C	-0.0583747	-0.0212	0.0354	0.0123176	2.15e-06	0.5494	22.4594
		rs199035	G	A	G	A	0.0559495	0.0394	0.0331	0.0119716	2.96e-06	0.2344	21.8419
		rs2276875	A	G	A	G	-0.0697176	-0.0249	0.038	0.0139537	5.84e-07	0.5134	24.9635
		rs2428166	G	A	G	A	-0.165859	0.0645	0.1457	0.0337309	8.78e-07	0.6578	24.178
		rs35177866	A	G	A	G	0.0917125	-0.0338	0.0642	0.0190133	1.41e-06	0.5985	23.267
		rs62251337	A	G	A	G	-0.0690763	-0.0162	0.047	0.0149374	3.76e-06	0.73	21.3849
		rs72684847	T	C	T	C	-0.114369	-0.0768	0.0629	0.0253873	6.64e-06	0.2219	20.2948
		rs76181748	C	T	C	T	-0.0778559	-0.0215	0.0392	0.017164	5.73e-06	0.583201	20.5753
		rs77455852	T	G	T	G	-0.0891491	-0.055	0.0477	0.0195601	5.17e-06	0.2489	20.7727
		rs79795328	A	G	A	G	-0.0818645	0.0271	0.0472	0.0176441	3.49e-06	0.5652	21.5275
Dementia in Alzheimer disease	genus.Clostridiumsensustricto1.id.1873	rs11264403	G	A	G	A	-0.139062	0.0429	0.0621	0.0334454	3.21e-05	0.489199	17.2878
		rs115807074	A	G	A	G	-0.22736	-0.2025	0.1607	0.0492575	3.92e-06	0.2075	21.305
		rs116847295	C	T	C	T	0.110021	0.0721	0.0489	0.0246032	7.75e-06	0.14	19.9974
		rs12341505	G	A	G	A	0.0810718	0.1313	0.0568	0.0180121	6.76e-06	0.0207898	20.2586
		rs2795528	G	A	G	A	-0.184315	-0.0642	0.0724	0.0392204	2.61e-06	0.3753	22.0849
		rs2817172	C	T	C	T	0.058139	0.0259	0.0336	0.0124492	3.01e-06	0.4408	21.8097
		rs550843	T	C	T	C	-0.0783246	-0.0265	0.0369	0.0169209	3.68e-06	0.4736	21.4263
Dementia in Alzheimer disease	genus.Lactobacillus.id.1837	rs12693845	C	T	C	T	-0.0805447	-0.012	0.034	0.0177429	5.64e-06	0.723099	20.6075
		rs1530559	G	A	G	A	0.0804001	0.0166	0.0336	0.0178207	6.43e-06	0.6218	20.3545
		rs16861661	G	A	G	A	-0.183147	-0.0097	0.0668	0.038148	1.58e-06	0.8843	23.0492
		rs62314653	C	A	C	A	0.187692	0.0494	0.0699	0.0394585	1.97e-06	0.4797	22.6262
		rs7399658	G	A	G	A	-0.107134	-0.0919	0.0427	0.0221883	1.38e-06	0.03133	23.3134
		rs768253	T	G	T	G	-0.079195	-0.0228	0.0329	0.0171791	4.03e-06	0.4893	21.2518
		rs77478751	A	G	A	G	-0.219886	-0.0641	0.0515	0.0475759	3.8e-06	0.2133	21.3609
		rs921925	A	C	A	C	0.0985077	0.0764	0.0398	0.0203229	1.25e-06	0.0551404	23.4947
Dementia in Alzheimer disease	genus.Sellimonas.id.14369	rs113379006	T	C	T	C	-0.162759	-0.0648	0.0432	0.0357025	5.15e-06	0.1335	20.7822
		rs13417181	T	C	T	C	0.166509	0.015	0.0395	0.0337521	8.09e-07	0.704399	24.3374
		rs2016057	A	C	A	C	-0.125878	-0.0432	0.0337	0.0256153	8.92e-07	0.1997	24.1489
		rs2187447	A	C	A	C	0.243457	0.0099	0.0685	0.0527695	3.96e-06	0.8849	21.2852
		rs2371572	A	C	A	C	0.127349	0.0177	0.033	0.0250862	3.85e-07	0.5919	25.7703
		rs41816	A	G	A	G	0.132201	0.0571	0.036	0.0291087	5.58e-06	0.1134	20.6265
		rs4600608	A	G	A	G	-0.137152	-0.0427	0.0411	0.0301702	5.47e-06	0.299	20.6656
		rs553697	T	C	T	C	-0.153767	-0.0198	0.0424	0.0339099	5.77e-06	0.6405	20.5625
		rs56203279	T	C	T	C	-0.124045	-0.0416	0.0344	0.0269115	4.04e-06	0.2274	21.2463
Dementia in Alzheimer disease	order.Bacillales.id.1674	rs10233278	T	C	T	C	-0.116319	0.0463	0.0332	0.0248527	2.86e-06	0.1637	21.9054
		rs10410917	T	C	T	C	0.11471	-0.063	0.0337	0.0250025	4.48e-06	0.0620898	21.0493
		rs11034576	A	G	A	G	0.205765	-0.0174	0.0495	0.0453311	5.65e-06	0.724399	20.6039
		rs11207728	G	A	G	A	-0.14455	0.0791	0.0445	0.0316912	5.09e-06	0.0758001	20.8047
		rs11844714	A	G	A	G	-0.143245	-0.0145	0.0403	0.0320272	7.73e-06	0.7196	20.0043
		rs1287018	G	A	G	A	0.141125	-0.0234	0.0422	0.0319309	9.88e-06	0.5785	19.5338
		rs4617108	A	G	A	G	0.248861	-0.1094	0.0594	0.0525929	2.22e-06	0.0655994	22.3903
		rs74420793	A	G	A	G	-0.164413	0.0754	0.0535	0.0353763	3.36e-06	0.159	21.5997
Dementia in Alzheimer disease	order.Desulfovibrionales.id.3156	rs11599763	T	C	T	C	-0.0554862	-0.0274	0.0339	0.0117486	2.33e-06	0.419	22.3046
		rs17791387	A	G	A	G	-0.0727501	0.0087	0.0566	0.0154369	2.44e-06	0.8778	22.2098
		rs186073	T	C	T	C	0.0529219	0.0624	0.0336	0.0118542	8.03e-06	0.0633301	19.931
		rs2838334	G	A	G	A	0.0569024	0.042	0.0346	0.0124223	4.64e-06	0.2252	20.9824
		rs3935584	C	T	C	T	-0.0524466	-0.0398	0.033	0.0115749	5.87e-06	0.2271	20.5306
		rs4506934	C	T	C	T	-0.0953383	-0.1075	0.0512	0.0201367	2.2e-06	0.0358501	22.416
		rs55744759	A	G	A	G	-0.0773942	-0.012	0.052	0.0170877	5.92e-06	0.817	20.5141
		rs6058181	C	T	C	T	0.0836765	-0.0282	0.0443	0.0166098	4.71e-07	0.5247	25.3792
		rs62020470	A	G	A	G	-0.0573633	0.0691	0.0431	0.0129462	9.38e-06	0.1089	19.6329
		rs9928243	C	A	C	A	-0.0544713	-0.0621	0.033	0.0117811	3.77e-06	0.0601797	21.3779
Vascular dementia	class.Deltaproteobacteria.id.3087	rs11599763	T	C	T	C	-0.0544219	-0.1344	0.1489	0.0117397	3.56e-06	0.3667	21.49
		rs17084793	G	A	G	A	-0.0710762	-0.2312	0.2036	0.015953	8.38e-06	0.2559	19.8501
		rs17791387	A	G	A	G	-0.0735881	-0.1739	0.2468	0.0154246	1.83e-06	0.4811	22.7607
		rs2838334	G	A	G	A	0.0561722	0.1477	0.1518	0.0124124	6.03e-06	0.3307	20.4801
		rs3935584	C	T	C	T	-0.0523485	0.0174	0.1441	0.011566	6.01e-06	0.9037	20.4851
		rs4506934	C	T	C	T	-0.0936514	-0.0665	0.223	0.02012	3.25e-06	0.7655	21.6656
		rs55744759	A	G	A	G	-0.0779693	-0.2692	0.226	0.0170738	4.96e-06	0.2337	20.8538
		rs6058181	C	T	C	T	0.0825716	0.4271	0.1945	0.0165958	6.51e-07	0.0280802	24.755
		rs62020470	A	G	A	G	-0.0585411	-0.1837	0.1883	0.0129358	6.03e-06	0.3294	20.4801
		rs7936267	A	G	A	G	-0.0560975	-0.1035	0.1502	0.0123206	5.29e-06	0.4907	20.731
		rs9928243	C	A	C	A	-0.0538457	-0.157	0.1438	0.0117718	4.78e-06	0.2749	20.9227
Vascular dementia	class.Lentisphaeria.id.2250	rs1002941	G	A	G	A	0.105025	-0.3008	0.1674	0.0233484	6.85e-06	0.0723602	20.2334
		rs11770843	C	T	C	T	0.109431	-0.131	0.1531	0.0234879	3.18e-06	0.3922	21.7066
		rs17114848	G	A	G	A	0.152377	-0.1802	0.2442	0.0324332	2.62e-06	0.4605	22.0729
		rs2031282	A	G	A	G	0.122369	-0.1385	0.191	0.0270329	5.99e-06	0.4683	20.4905
		rs2825714	A	G	A	G	-0.13741	0.0599	0.1944	0.0289246	2.03e-06	0.758099	22.5685
		rs62570196	C	T	C	T	-0.21635	-0.2357	0.3709	0.0439866	8.72e-07	0.5251	24.1922
		rs72640280	A	G	A	G	0.220207	-0.1988	0.3063	0.0486196	5.92e-06	0.5164	20.5134
		rs77599476	A	G	A	G	0.230292	-0.3419	0.3096	0.0480168	1.62e-06	0.2694	23.0022
Vascular dementia	family.Bifidobacteriaceae.id.433	rs10831953	G	A	G	A	0.0537537	-0.1074	0.1564	0.0123746	1.4e-05	0.4924	18.8693
		rs12446429	T	C	T	C	0.0810099	0.1665	0.1864	0.019073	2.16e-05	0.3717	18.04
		rs13020688	G	A	G	A	0.0584045	0.1887	0.1568	0.0122081	1.72e-06	0.2287	22.8872
		rs182549	C	T	C	T	0.11707	0.1277	0.147	0.0126703	2.47e-20	0.3848	85.3717
		rs4957061	T	C	T	C	0.0569873	0.1533	0.1469	0.0116907	1.09e-06	0.2966	23.7614
		rs540489	T	G	T	G	-0.0632518	-0.436	0.1945	0.013817	4.7e-06	0.0249402	20.9567
		rs55888705	A	G	A	G	0.053673	0.0758	0.16	0.0120586	8.55e-06	0.635501	19.8114
		rs6899771	A	G	A	G	-0.0914312	-0.3514	0.2371	0.0202604	6.4e-06	0.1384	20.3655
		rs7174549	C	T	C	T	0.0551726	0.0093	0.1495	0.0124655	9.6e-06	0.9504	19.5898
		rs7322849	T	C	T	C	0.110676	0.4376	0.2527	0.0200996	3.66e-08	0.0833508	30.3202
		rs857444	C	T	C	T	0.0553965	0.0133	0.1491	0.0120669	4.42e-06	0.9288	21.0752
Vascular dementia	family.Desulfovibrionaceae.id.3169	rs11599763	T	C	T	C	-0.0555931	-0.1344	0.1489	0.0117493	2.23e-06	0.3667	22.3879
		rs17791387	A	G	A	G	-0.0729251	-0.1739	0.2468	0.0154381	2.32e-06	0.4811	22.3135
		rs2838334	G	A	G	A	0.0571419	0.1477	0.1518	0.012423	4.23e-06	0.3307	21.1572
		rs3935584	C	T	C	T	-0.0525838	0.0174	0.1441	0.0115757	5.56e-06	0.9037	20.6351
		rs4506934	C	T	C	T	-0.0943381	-0.0665	0.223	0.020138	2.81e-06	0.7655	21.9453
		rs6058181	C	T	C	T	0.0834742	0.4271	0.1945	0.0166111	5.03e-07	0.0280802	25.2528
		rs72647048	T	C	T	C	-0.0770089	-0.269	0.2259	0.017089	6.6e-06	0.2337	20.307
		rs9928243	C	A	C	A	-0.0541732	-0.157	0.1438	0.0117819	4.27e-06	0.2749	21.1417
Vascular dementia	family.Lactobacillaceae.id.1836	rs1530559	G	A	G	A	0.0772453	0.016	0.1457	0.0176921	1.26e-05	0.9125	19.0627
		rs16861661	G	A	G	A	-0.193287	0.0452	0.2862	0.0379293	3.47e-07	0.8746	25.9691
		rs62314653	C	A	C	A	0.177082	-0.1325	0.3071	0.0392269	6.35e-06	0.666099	20.3789
		rs7399658	G	A	G	A	-0.10457	-0.2512	0.1867	0.0220312	2.07e-06	0.1785	22.5287
		rs74599091	A	G	A	G	0.191613	0.8221	0.5588	0.0425039	6.54e-06	0.1412	20.3232
		rs768253	T	G	T	G	-0.0792344	-0.1218	0.1445	0.0170604	3.41e-06	0.3992	21.5699
		rs77478751	A	G	A	G	-0.219178	-0.4143	0.2247	0.0473566	3.69e-06	0.0652604	21.4206
		rs921925	A	C	A	C	0.0999419	0.0126	0.1756	0.0201687	7.22e-07	0.9428	24.5549
		rs9345899	A	G	A	G	-0.124042	-0.3121	0.235	0.0278946	8.72e-06	0.1841	19.774
Vascular dementia	family.Pasteurellaceae.id.3689	rs10965428	C	A	C	A	-0.119902	0.3179	0.3051	0.0258219	3.43e-06	0.2974	21.5614
		rs111582866	G	A	G	A	-0.113957	-0.043	0.26	0.0256403	8.81e-06	0.8688	19.7532
		rs12050685	A	G	A	G	-0.0670948	0.0056	0.1585	0.015239	1.07e-05	0.972	19.385
		rs16970009	A	G	A	G	0.187381	-0.1808	0.5321	0.0429572	1.29e-05	0.734	19.0275
		rs4822728	T	C	T	C	0.0685479	0.0987	0.1445	0.0149032	4.23e-06	0.4945	21.1557
		rs6972479	A	G	A	G	-0.0781862	-0.0755	0.1804	0.0175366	8.25e-06	0.6757	19.8779
		rs72756943	G	A	G	A	0.13988	0.3732	0.2948	0.0303029	3.91e-06	0.2056	21.308
		rs73139353	A	C	A	C	-0.222573	-0.2146	0.2545	0.0484634	4.38e-06	0.3992	21.0919
		rs76022354	C	T	C	T	0.24289	0.6966	0.3278	0.0500406	1.21e-06	0.0335699	23.5599
		rs78909003	T	C	T	C	-0.241159	-0.4043	0.3142	0.0498372	1.31e-06	0.1981	23.4154
		rs9382510	C	T	C	T	-0.0881865	-0.0471	0.1619	0.0169965	2.12e-07	0.7712	26.9207
		rs9895850	T	C	T	C	-0.176406	0.1011	0.3465	0.041017	1.7e-05	0.770501	18.497
		rs9938097	T	C	T	C	-0.0710386	0.01	0.1486	0.0158024	6.94e-06	0.9465	20.2088
Vascular dementia	genus..Eubacteriumventriosumgroup.id.11341	rs11617697	A	G	A	G	-0.143349	0.1069	0.3162	0.0286241	5.5e-07	0.735301	25.0798
		rs12964517	G	A	G	A	0.0587198	0.1038	0.1602	0.0123453	1.97e-06	0.516901	22.6237
		rs13082419	C	T	C	T	-0.0715522	-0.0418	0.2275	0.016137	9.25e-06	0.8541	19.6608
		rs16884680	G	T	G	T	-0.0906428	0.0648	0.233	0.0191909	2.32e-06	0.781	22.3088
		rs35179274	C	T	C	T	-0.0627263	-0.1239	0.1878	0.013786	5.36e-06	0.5095	20.7026
		rs3809430	T	C	T	C	-0.0548171	0.0249	0.1565	0.0118426	3.68e-06	0.8735	21.426
		rs57199565	T	C	T	C	0.0783394	-0.1165	0.1883	0.0160257	1.02e-06	0.5361	23.8961
		rs66746423	C	T	C	T	0.0751501	0.3923	0.2018	0.0164978	5.23e-06	0.05188	20.7494
		rs6704822	A	G	A	G	0.0739179	0.2355	0.2122	0.0166705	9.25e-06	0.2672	19.6609
		rs72783037	C	A	C	A	0.0658926	0.204	0.178	0.0143747	4.56e-06	0.2516	21.0124
		rs73615400	T	C	T	C	-0.0956303	-0.2006	0.2471	0.0193428	7.65e-07	0.4169	24.443
		rs78250280	G	A	G	A	0.0749762	0.2175	0.2095	0.0164404	5.1e-06	0.2992	20.7979
		rs78869071	C	T	C	T	0.0980023	0.8774	0.2661	0.0225083	1.34e-05	0.000975708	18.9577
		rs876734	C	T	C	T	-0.0618696	-0.1724	0.1612	0.0132532	3.04e-06	0.2848	21.7927
		rs9316536	T	G	T	G	-0.0817111	-0.0137	0.2047	0.0183121	8.11e-06	0.9466	19.9107
Vascular dementia	genus.Haemophilus.id.3698	rs10781340	G	A	G	A	0.0948915	0.2047	0.2169	0.0203221	3.02e-06	0.3452	21.8031
		rs111582866	G	A	G	A	-0.124265	-0.043	0.26	0.026016	1.78e-06	0.8688	22.8149
		rs35509	G	A	G	A	0.128249	-0.2929	0.3599	0.0268779	1.83e-06	0.4157	22.7676
		rs4822728	T	C	T	C	0.0705861	0.0987	0.1445	0.0151388	3.12e-06	0.4945	21.7399
		rs76022354	C	T	C	T	0.244638	0.6966	0.3278	0.0505504	1.3e-06	0.0335699	23.4205
		rs78909003	T	C	T	C	-0.246256	-0.4043	0.3142	0.0503924	1.03e-06	0.1981	23.8805
		rs9328464	T	C	T	C	0.0723095	0.0981	0.1449	0.0148799	1.18e-06	0.4986	23.615
		rs9382510	C	T	C	T	-0.093521	-0.0471	0.1619	0.0172649	6.07e-08	0.7712	29.3422
		rs9895850	T	C	T	C	-0.192957	0.1011	0.3465	0.0416755	3.66e-06	0.770501	21.4367
Vascular dementia	genus.LachnospiraceaeNK4A136group.id.11319	rs10952110	G	T	G	T	0.0487709	-0.0757	0.1448	0.0109614	8.61e-06	0.6012	19.7964
		rs11263806	A	G	A	G	-0.0524615	0.1804	0.1519	0.0116758	7.02e-06	0.2349	20.1887
		rs12611395	A	G	A	G	-0.0902532	0.3677	0.2352	0.0199652	6.17e-06	0.118	20.4351
		rs160061	A	G	A	G	0.0513831	-0.1641	0.1439	0.0108094	2e-06	0.254	22.5963
		rs28540839	A	C	A	C	0.0508285	-0.1252	0.1444	0.0110591	4.31e-06	0.3862	21.1239
		rs2880566	T	C	T	C	0.0599578	-0.269	0.2025	0.0134693	8.53e-06	0.184	19.8155
		rs4955932	T	C	T	C	-0.0492283	0.1166	0.1488	0.0109388	6.78e-06	0.4333	20.2531
		rs59805249	T	C	T	C	0.0936162	-0.141	0.243	0.0207982	6.76e-06	0.5618	20.2605
		rs68104925	T	C	T	C	-0.0549104	-0.3169	0.1561	0.0115385	1.95e-06	0.0423097	22.647
		rs7073658	T	G	T	G	-0.0499621	-0.1165	0.1449	0.0109693	5.25e-06	0.4211	20.7456
		rs73044693	A	G	A	G	-0.10758	0.1894	0.2932	0.0229884	2.87e-06	0.5183	21.9
		rs7616165	G	T	G	T	-0.230542	1.5811	0.5292	0.0483465	1.86e-06	0.00281002	22.739
		rs76193507	A	G	A	G	-0.22973	0.3988	0.2549	0.0499776	4.29e-06	0.1177	21.1293
		rs7832116	A	G	A	G	-0.0714756	-0.2606	0.2141	0.0151703	2.46e-06	0.2236	22.1987
		rs954878	A	G	A	G	-0.0520656	-0.05	0.1486	0.0109082	1.81e-06	0.7366	22.7821
Vascular dementia	genus.Olsenella.id.822	rs1035588	A	G	A	G	-0.108148	0.1824	0.148	0.0236848	4.96765e-06	0.2179	20.8497
		rs17148768	G	A	G	A	0.140434	-0.0879	0.1936	0.0295602	2.02624e-06	0.6498	22.57
		rs2759329	G	A	G	A	-0.111131	0.3563	0.1505	0.0237218	2.80272e-06	0.01789	21.9471
		rs35225860	A	G	A	G	-0.223604	0.6727	0.3769	0.0482391	3.56391e-06	0.0742506	21.4862
		rs61090148	A	G	A	G	-0.104783	0.0022	0.1455	0.0231343	5.91708e-06	0.988	20.5148
		rs62112538	C	T	C	T	-0.19943	0.1368	0.2283	0.0407033	9.6024e-07	0.549099	24.0062
		rs72691585	C	A	C	A	-0.249079	0.1289	0.2108	0.0520814	1.73137e-06	0.5408	22.8722
		rs7540303	C	T	C	T	0.108044	-0.067	0.1507	0.023638	4.8592e-06	0.656401	20.892
		rs8066522	G	A	G	A	-0.106529	-0.0975	0.1529	0.0240379	9.3493e-06	0.524	19.64
		rs9460691	C	A	C	A	0.119966	-0.0106	0.1843	0.0268645	7.98486e-06	0.954	19.9415
Vascular dementia	order.Bifidobacteriales.id.432	rs10831953	G	A	G	A	0.0537537	-0.1074	0.1564	0.0123746	1.4e-05	0.4924	18.8693
		rs12446429	T	C	T	C	0.0810099	0.1665	0.1864	0.019073	2.16e-05	0.3717	18.04
		rs13020688	G	A	G	A	0.0584045	0.1887	0.1568	0.0122081	1.72e-06	0.2287	22.8872
		rs182549	C	T	C	T	0.11707	0.1277	0.147	0.0126703	2.47e-20	0.3848	85.3717
		rs4957061	T	C	T	C	0.0569873	0.1533	0.1469	0.0116907	1.09e-06	0.2966	23.7614
		rs540489	T	G	T	G	-0.0632518	-0.436	0.1945	0.013817	4.7e-06	0.0249402	20.9567
		rs55888705	A	G	A	G	0.053673	0.0758	0.16	0.0120586	8.55e-06	0.635501	19.8114
		rs6899771	A	G	A	G	-0.0914312	-0.3514	0.2371	0.0202604	6.4e-06	0.1384	20.3655
		rs7174549	C	T	C	T	0.0551726	0.0093	0.1495	0.0124655	9.6e-06	0.9504	19.5898
		rs7322849	T	C	T	C	0.110676	0.4376	0.2527	0.0200996	3.66e-08	0.0833508	30.3202
		rs857444	C	T	C	T	0.0553965	0.0133	0.1491	0.0120669	4.42e-06	0.9288	21.0752
Vascular dementia	order.Desulfovibrionales.id.3156	rs11599763	T	C	T	C	-0.0554862	-0.1344	0.1489	0.0117486	2.33e-06	0.3667	22.3046
		rs17791387	A	G	A	G	-0.0727501	-0.1739	0.2468	0.0154369	2.44e-06	0.4811	22.2098
		rs186073	T	C	T	C	0.0529219	-0.0684	0.1475	0.0118542	8.03e-06	0.6428	19.931
		rs2838334	G	A	G	A	0.0569024	0.1477	0.1518	0.0124223	4.64e-06	0.3307	20.9824
		rs3935584	C	T	C	T	-0.0524466	0.0174	0.1441	0.0115749	5.87e-06	0.9037	20.5306
		rs4506934	C	T	C	T	-0.0953383	-0.0665	0.223	0.0201367	2.2e-06	0.7655	22.416
		rs55744759	A	G	A	G	-0.0773942	-0.2692	0.226	0.0170877	5.92e-06	0.2337	20.5141
		rs6058181	C	T	C	T	0.0836765	0.4271	0.1945	0.0166098	4.71e-07	0.0280802	25.3792
		rs62020470	A	G	A	G	-0.0573633	-0.1837	0.1883	0.0129462	9.38e-06	0.3294	19.6329
		rs9928243	C	A	C	A	-0.0544713	-0.157	0.1438	0.0117811	3.77e-06	0.2749	21.3779
Vascular dementia	order.Pasteurellales.id.3688	rs10965428	C	A	C	A	-0.119902	0.3179	0.3051	0.0258219	3.43e-06	0.2974	21.5614
		rs111582866	G	A	G	A	-0.113957	-0.043	0.26	0.0256403	8.81e-06	0.8688	19.7532
		rs12050685	A	G	A	G	-0.0670948	0.0056	0.1585	0.015239	1.07e-05	0.972	19.385
		rs16970009	A	G	A	G	0.187381	-0.1808	0.5321	0.0429572	1.29e-05	0.734	19.0275
		rs4822728	T	C	T	C	0.0685479	0.0987	0.1445	0.0149032	4.23e-06	0.4945	21.1557
		rs6972479	A	G	A	G	-0.0781862	-0.0755	0.1804	0.0175366	8.25e-06	0.6757	19.8779
		rs72756943	G	A	G	A	0.13988	0.3732	0.2948	0.0303029	3.91e-06	0.2056	21.308
		rs73139353	A	C	A	C	-0.222573	-0.2146	0.2545	0.0484634	4.38e-06	0.3992	21.0919
		rs76022354	C	T	C	T	0.24289	0.6966	0.3278	0.0500406	1.21e-06	0.0335699	23.5599
		rs78909003	T	C	T	C	-0.241159	-0.4043	0.3142	0.0498372	1.31e-06	0.1981	23.4154
		rs9382510	C	T	C	T	-0.0881865	-0.0471	0.1619	0.0169965	2.12e-07	0.7712	26.9207
		rs9895850	T	C	T	C	-0.176406	0.1011	0.3465	0.041017	1.7e-05	0.770501	18.497
		rs9938097	T	C	T	C	-0.0710386	0.01	0.1486	0.0158024	6.94e-06	0.9465	20.2088
Vascular dementia	order.Victivallales.id.2254	rs1002941	G	A	G	A	0.105025	-0.3008	0.1674	0.0233484	6.85e-06	0.0723602	20.2334
		rs11770843	C	T	C	T	0.109431	-0.131	0.1531	0.0234879	3.18e-06	0.3922	21.7066
		rs17114848	G	A	G	A	0.152377	-0.1802	0.2442	0.0324332	2.62e-06	0.4605	22.0729
		rs2031282	A	G	A	G	0.122369	-0.1385	0.191	0.0270329	5.99e-06	0.4683	20.4905
		rs2825714	A	G	A	G	-0.13741	0.0599	0.1944	0.0289246	2.03e-06	0.758099	22.5685
		rs62570196	C	T	C	T	-0.21635	-0.2357	0.3709	0.0439866	8.72e-07	0.5251	24.1922
		rs72640280	A	G	A	G	0.220207	-0.1988	0.3063	0.0486196	5.92e-06	0.5164	20.5134
		rs77599476	A	G	A	G	0.230292	-0.3419	0.3096	0.0480168	1.62e-06	0.2694	23.0022
Dementia with Lewy bodies	class.Actinobacteria.id.419	rs11655079	T	C	T	C	-0.0560674	0.00479847	0.0406288	0.0124286	6.45e-06	0.906006	20.3507
		rs12049045	A	G	A	G	0.0510452	0.0395572	0.0379427	0.0114325	8.01e-06	0.297136	19.9356
		rs134366	G	A	G	A	0.111877	0.0107322	0.0793367	0.023501	1.93e-06	0.892351	22.6624
		rs1376754	G	A	G	A	0.0509242	0.0616782	0.0370321	0.0112503	6e-06	0.0958297	20.489
		rs1515761	T	C	T	C	0.0762317	0.0382587	0.0529131	0.0169884	7.21e-06	0.469613	20.1357
		rs4945008	A	G	A	G	0.0540741	0.0140903	0.0423054	0.0121393	8.41e-06	0.739042	19.8421
		rs6660520	A	G	A	G	0.0711483	0.112301	0.0463362	0.0134495	1.22e-07	0.0153635	27.9843
		rs6893855	C	A	C	A	-0.0771441	0.0317506	0.063577	0.0173568	8.81e-06	0.617484	19.7545
		rs72767435	T	C	T	C	-0.126352	0.116609	0.0806545	0.0273626	3.88e-06	0.14824	21.3231
		rs7322849	T	C	T	C	0.0944467	0.0796611	0.0641835	0.0192976	9.87e-07	0.214567	23.9534
		rs80083040	T	G	T	G	0.155784	0.0661154	0.0759368	0.0348017	7.59e-06	0.383932	20.0376
		rs8047955	A	G	A	G	0.0575816	0.0613585	0.0390576	0.0116762	8.16e-07	0.116183	24.3199
		rs857444	C	T	C	T	0.0509553	0.105432	0.0384554	0.011539	1.01e-05	0.00611308	19.5002
		rs961091	G	A	G	A	0.0501255	0.0152531	0.0376721	0.011255	8.44e-06	0.685488	19.8348
Dementia with Lewy bodies	class.Alphaproteobacteria.id.2379	rs140912403	C	T	C	T	-0.160677	-0.0762592	0.0766739	0.0317708	4.25e-07	0.319932	25.5772
		rs34569731	A	G	A	G	0.0705145	0.0154796	0.0388755	0.0157564	7.63e-06	0.690448	20.0283
		rs55876211	C	T	C	T	-0.080811	-0.052923	0.0486348	0.0184159	1.14e-05	0.276519	19.2554
		rs62285697	C	T	C	T	0.0805256	0.0648135	0.0444076	0.0180912	8.54e-06	0.144431	19.8123
		rs76784716	A	G	A	G	0.133271	0.112409	0.071836	0.0267738	6.43e-07	0.117627	24.7773
		rs7960664	G	A	G	A	0.0969489	0.0758771	0.0532141	0.0215149	6.6e-06	0.15389	20.3053
		rs9813022	A	G	A	G	-0.0751277	-0.075339	0.0402256	0.0153867	1.05e-06	0.0610801	23.8403
Dementia with Lewy bodies	genus..Ruminococcusgnavusgroup.id.14376	rs11864644	T	C	T	C	-0.139804	0.104396	0.0647751	0.0318253	1.11877e-05	0.107029	19.2971
		rs12136548	C	T	C	T	0.0901946	-0.047144	0.0409728	0.0196476	4.41929e-06	0.249893	21.0738
		rs12989336	G	A	G	A	-0.0846861	-0.0153258	0.0390041	0.0187936	6.60271e-06	0.694375	20.305
		rs13163520	G	A	G	A	-0.127377	0.113605	0.0493389	0.0233883	5.14575e-08	0.0213015	29.6611
		rs2909242	C	A	C	A	-0.0909965	0.0418806	0.0382842	0.018351	7.09802e-07	0.273954	24.5883
		rs3124783	A	G	A	G	-0.11599	0.0656005	0.0531274	0.0249099	3.21836e-06	0.216918	21.6818
		rs4388134	C	T	C	T	-0.0904997	0.0254338	0.0437215	0.0203544	8.74052e-06	0.560748	19.7686
		rs62167033	T	C	T	C	0.185289	-0.0760143	0.0708724	0.0396295	2.93196e-06	0.28347	21.8606
		rs78399089	T	C	T	C	0.144445	-0.00345597	0.0672276	0.0326618	9.75913e-06	0.959002	19.558
		rs934940	A	C	A	C	-0.105045	0.00588266	0.0461059	0.0229588	4.75405e-06	0.898499	20.9339
		rs9872758	T	C	T	C	0.0849233	-0.025084	0.0371394	0.0176643	1.5274e-06	0.499415	23.1132
Dementia with Lewy bodies	genus.Bifidobacterium.id.436	rs12022129	G	A	G	A	0.0619356	0.106601	0.045202	0.0138937	8.28e-06	0.0183603	19.872
		rs2491158	G	A	G	A	0.0712624	0.0412859	0.0475944	0.015983	8.25e-06	0.385724	19.8794
		rs2686790	T	C	T	C	0.070741	-0.0419633	0.0527156	0.0157926	7.49e-06	0.426013	20.0648
		rs540489	T	G	T	G	-0.0637641	-0.0214852	0.0433529	0.0138746	4.31e-06	0.620193	21.1209
		rs5746486	T	C	T	C	-0.0536216	0.00895974	0.0387448	0.0120801	9.04e-06	0.817199	19.7034
		rs62181700	G	A	G	A	-0.0624643	-0.0372233	0.0409319	0.0131205	1.93e-06	0.36314	22.6653
		rs7322849	T	C	T	C	0.112428	0.0796611	0.0641835	0.0201813	2.53e-08	0.214567	31.0353
		rs857444	C	T	C	T	0.0558234	0.105432	0.0384554	0.0121219	4.12e-06	0.00611308	21.2075
Dementia with Lewy bodies	genus.Flavonifractor.id.2059	rs114873521	C	T	C	T	-0.130067	0.0670136	0.0703106	0.0294087	9.75e-06	0.340536	19.5605
		rs11811696	T	C	T	C	-0.116063	0.030888	0.0624099	0.0241012	1.47e-06	0.620603	23.1904
		rs12030302	A	G	A	G	-0.0692276	0.0020479	0.0373143	0.0137467	4.76e-07	0.956146	25.3607
		rs34066017	A	G	A	G	0.0764294	-0.030851	0.0423669	0.0159789	1.73e-06	0.466499	22.8784
		rs806808	T	C	T	C	0.0667272	-0.0852366	0.0372357	0.0136557	1.03e-06	0.0220729	23.8767
Dementia with Lewy bodies	genus.LachnospiraceaeUCG001.id.11321	rs12131224	C	T	C	T	0.117095	0.0225635	0.0625555	0.02591	6.2e-06	0.718284	20.4243
		rs2050911	G	A	G	A	0.0751466	0.0483996	0.0403241	0.0153934	1.05e-06	0.230075	23.8313
		rs2371284	T	C	T	C	-0.0761893	-0.061097	0.0464514	0.0170127	7.52e-06	0.188412	20.0559
		rs437876	T	C	T	C	0.0784637	0.00237717	0.0380598	0.0144768	5.96e-08	0.950295	29.3761
		rs4981345	T	C	T	C	-0.0681973	-0.012835	0.0389292	0.0149831	5.32e-06	0.741631	20.7171
		rs573933	T	C	T	C	-0.107898	-0.115439	0.0670636	0.0232346	3.42e-06	0.0851903	21.5655
		rs62496417	T	G	T	G	-0.0748504	-0.0112339	0.0431524	0.0165681	6.25e-06	0.794604	20.4101
		rs78848836	A	G	A	G	-0.118868	0.0146817	0.0676459	0.0259753	4.74e-06	0.828123	20.9415
		rs8104225	A	G	A	G	0.0892098	0.0148492	0.0500604	0.0197665	6.39e-06	0.766708	20.3688
		rs9403580	C	T	C	T	0.107801	0.0639509	0.0605227	0.0229777	2.71e-06	0.290693	22.0104
		rs985416	C	T	C	T	0.0970258	0.0615371	0.0468415	0.0181807	9.46e-08	0.188969	28.4809
Dementia with Lewy bodies	genus.Victivallis.id.2256	rs11899949	G	A	G	A	0.130568	-0.0364327	0.0427953	0.0276239	2.28e-06	0.394588	22.341
		rs12512543	A	C	A	C	-0.178036	0.0548385	0.0561507	0.0374344	1.98e-06	0.328751	22.619
		rs173120	T	C	T	C	0.13381	-0.0136305	0.0434399	0.0290127	3.99e-06	0.753696	21.2715
		rs1882775	A	G	A	G	-0.13827	0.0230913	0.0459337	0.031273	9.81e-06	0.615215	19.5488
		rs2546432	T	C	T	C	-0.110803	0.00831533	0.0369351	0.0249655	9.07e-06	0.821871	19.6981
		rs342302	A	G	A	G	-0.152754	0.0576178	0.0522181	0.0351572	1.39e-05	0.269833	18.878
		rs4764863	G	A	G	A	0.121561	-0.019915	0.0370361	0.0246058	7.8e-07	0.590775	24.4068
		rs4895919	T	C	T	C	-0.116918	0.0235505	0.0371983	0.0247515	2.32e-06	0.526639	22.3128
		rs56349194	A	G	A	G	-0.158501	-0.00977967	0.0483133	0.0315231	4.95e-07	0.839588	25.2818
		rs911666	T	C	T	C	-0.118576	0.0617722	0.0393668	0.0263146	6.6e-06	0.11662	20.3048
Dementia with Lewy bodies	order.Bacillales.id.1674	rs10233278	T	C	T	C	-0.116319	-0.0345687	0.0377507	0.0248527	2.86e-06	0.359817	21.9054
		rs10410917	T	C	T	C	0.11471	-0.0044003	0.037412	0.0250025	4.48e-06	0.906292	21.0493
		rs11034576	A	G	A	G	0.205765	-0.000238028	0.0705967	0.0453311	5.65e-06	0.997305	20.6039
		rs11207728	G	A	G	A	-0.14455	-0.0579682	0.0468218	0.0316912	5.09e-06	0.21569	20.8047
		rs11844714	A	G	A	G	-0.143245	-0.0410116	0.0495391	0.0320272	7.73e-06	0.407752	20.0043
		rs1287018	G	A	G	A	0.141125	0.096346	0.0480478	0.0319309	9.88e-06	0.0449386	19.5338
		rs4617108	A	G	A	G	0.248861	0.047351	0.0718981	0.0525929	2.22e-06	0.510129	22.3903
		rs62640857	A	G	A	G	0.148238	0.100044	0.0475971	0.0326455	5.6e-06	0.0355582	20.6191
		rs74420793	A	G	A	G	-0.164413	-0.0665801	0.0507998	0.0353763	3.36e-06	0.18998	21.5997
Dementia with Lewy bodies	phylum.Cyanobacteria.id.1500	rs12555298	G	A	G	A	0.0974327	-0.0736627	0.0476037	0.0219351	8.91861e-06	0.121762	19.7301
		rs61972390	T	C	T	C	0.107346	-0.0477942	0.0498846	0.0242469	9.54655e-06	0.338018	19.6001
		rs7148504	G	T	G	T	0.0800404	-0.0596354	0.0394839	0.0176621	5.84935e-06	0.130951	20.5369
		rs76531781	T	C	T	C	-0.231868	0.0877911	0.0876557	0.0493393	2.60855e-06	0.316584	22.0849
		rs9864379	T	C	T	C	-0.138933	0.031644	0.0593427	0.0268045	2.18096e-07	0.593886	26.8657
parkinsonism dementia	family.Peptostreptococcaceae.id.2042	rs10805326	G	A	A	C	0.0566637	-1.0718	0.8889	0.012276	3.92e-06	0.2279	21.3058
		rs10805326	G	A	G	A	0.0566637	0.0747	0.0964	0.012276	3.92e-06	0.4382	21.3058
		rs117020988	C	T	C	T	0.182411	0.0024	0.1576	0.0372126	9.49e-07	0.988	24.0282
		rs12377846	C	A	C	A	-0.252	0.0737	0.2647	0.0511627	8.42e-07	0.7808	24.2602
		rs12986312	T	G	T	G	0.0571818	0.1793	0.0952	0.0125947	5.62e-06	0.0596293	20.6129
		rs1467258	G	A	G	A	0.072584	0.064	0.1127	0.0162321	7.76e-06	0.570401	19.9954
		rs1520207	C	T	C	T	0.0525658	0.1153	0.0876	0.0112476	2.96e-06	0.1879	21.8417
		rs4692811	C	T	C	T	0.0642075	0.1175	0.0916	0.0126913	4.21e-07	0.1996	25.5953
		rs59865771	C	T	C	T	-0.0573764	-0.1417	0.0916	0.0127192	6.45e-06	0.122	20.3492
		rs61841503	G	A	G	A	0.0919658	0.0902	0.1298	0.0161331	1.19e-08	0.487	32.4951
		rs6721459	A	G	A	G	0.0509823	0.0977	0.0882	0.0111975	5.29e-06	0.2679	20.7299
		rs76982728	T	C	T	C	0.124203	-0.0942	0.308	0.0266923	3.27e-06	0.7597	21.6516
		rs77540684	T	G	T	G	0.106725	0.0892	0.1468	0.0245638	1.39e-05	0.543501	18.8775
		rs9573934	C	T	C	T	-0.0687189	-0.14	0.1171	0.0141533	1.2e-06	0.2318	23.5743
parkinsonism dementia	genus.Butyricimonas.id.945	rs11228830	A	G	A	G	0.135265	0.0535	0.1608	0.0298411	5.82e-06	0.739301	20.5466
		rs113054641	G	A	G	A	-0.144881	-0.1537	0.2125	0.0274574	1.32e-07	0.4695	27.8423
		rs12304031	G	A	G	A	-0.086278	-0.0917	0.1346	0.0196846	1.17e-05	0.4955	19.2108
		rs12458763	A	C	A	C	0.122037	0.0641	0.2103	0.0269587	5.99e-06	0.760599	20.492
		rs1862649	G	A	G	A	0.113124	-0.4572	0.1716	0.0248176	5.16e-06	0.00770797	20.7773
		rs2114713	G	T	G	T	0.062721	-0.0717	0.0875	0.0138998	6.41e-06	0.4131	20.3615
		rs62130338	G	A	G	A	-0.0732608	0.1577	0.0918	0.0158324	3.71e-06	0.0856702	21.4117
		rs62390301	T	C	T	C	-0.0872983	0.207	0.1093	0.0174893	5.99e-07	0.0582895	24.9154
		rs7083431	A	C	A	C	0.0703539	-0.0838	0.0985	0.0144439	1.11e-06	0.3949	23.7252
		rs71428626	G	T	G	T	-0.133188	0.2651	0.2519	0.0289905	4.34e-06	0.2927	21.1067
		rs72814525	A	G	A	G	0.0664154	-0.1758	0.1019	0.0149766	9.22e-06	0.0845201	19.6657
		rs78453362	A	G	A	G	-0.14948	0.3723	0.2813	0.0327073	4.87e-06	0.1856	20.8871
		rs9657374	C	T	C	T	0.0680719	-0.0391	0.0949	0.0148172	4.35e-06	0.68	21.1058
parkinsonism dementia	genus.Flavonifractor.id.2059	rs114873521	C	T	C	T	-0.130067	0.1714	0.1728	0.0294087	9.75e-06	0.3211	19.5605
		rs11811696	T	C	T	C	-0.116063	-0.0773	0.1574	0.0241012	1.47e-06	0.6233	23.1904
		rs12030302	A	G	A	G	-0.0692276	0.0757	0.0869	0.0137467	4.76e-07	0.3838	25.3607
		rs34066017	A	G	A	G	0.0764294	-0.1646	0.108	0.0159789	1.73e-06	0.1274	22.8784
		rs806808	T	C	T	C	0.0667272	-0.1463	0.0879	0.0136557	1.03e-06	0.0959798	23.8767
parkinsonism dementia	genus.Hungatella.id.11306	rs10044993	C	A	C	A	0.139547	0.0253	0.159	0.0316748	1.05483e-05	0.8736	19.4095
		rs13249325	T	G	T	G	-0.100023	-0.1251	0.0871	0.0225883	9.50826e-06	0.1512	19.6078
		rs17092615	G	A	G	A	0.152235	0.1332	0.1254	0.0337867	6.61378e-06	0.288	20.3018
		rs34471047	A	G	A	G	-0.162871	-0.0058	0.1142	0.03349	1.15459e-06	0.9594	23.6514
		rs72759041	G	T	G	T	-0.126025	-0.2222	0.1078	0.0282242	8.00184e-06	0.0392699	19.9374
parkinsonism dementia	genus.Intestinimonas.id.2062	rs10262702	T	C	T	C	0.0918017	0.0657	0.1323	0.0194885	2.47e-06	0.6194	22.1894
		rs11258178	A	G	A	G	0.0660742	0.1312	0.0877	0.0134139	8.4e-07	0.1347	24.2636
		rs12226153	A	G	A	G	-0.151142	-0.1701	0.3799	0.0306922	8.46e-07	0.654501	24.2502
		rs17067892	C	T	C	T	0.107194	0.0216	0.1554	0.0250013	1.81e-05	0.8894	18.3828
		rs1859797	G	A	G	A	0.060368	0.0968	0.0877	0.0131793	4.64e-06	0.2696	20.9812
		rs2276760	A	G	A	G	-0.0685233	0.0232	0.1014	0.0152546	7.06e-06	0.8189	20.178
		rs2731794	C	T	C	T	0.120632	0.3513	0.2494	0.0257529	2.81e-06	0.1589	21.9418
		rs2930225	G	T	G	T	0.0729524	0.1366	0.1035	0.0152948	1.84e-06	0.187	22.7504
		rs4113676	A	C	A	C	-0.218507	0.5939	0.388	0.0490152	8.27e-06	0.1259	19.8733
		rs4784055	T	C	T	C	-0.175324	0.0016	0.1983	0.038599	5.57e-06	0.9934	20.6315
		rs62240188	G	A	G	A	0.130074	0.195	0.1505	0.0267179	1.13e-06	0.1952	23.7014
		rs6934519	C	T	C	T	0.0692373	0.2492	0.0996	0.0151154	4.64e-06	0.0123101	20.9818
		rs716604	A	G	A	G	0.0818068	0.2176	0.1023	0.0165992	8.29e-07	0.0334904	24.2886
		rs7170984	T	C	T	C	-0.0658116	-0.0268	0.0967	0.0140767	2.94e-06	0.7819	21.8575
		rs72982915	C	T	C	T	0.183158	-0.2085	0.1895	0.0402743	5.42e-06	0.2711	20.6822
		rs9823439	T	C	T	C	-0.0581947	-0.0821	0.0875	0.0131455	9.56e-06	0.3483	19.5982
parkinsonism dementia	genus.LachnospiraceaeUCG001.id.11321	rs12131224	C	T	C	T	0.117095	-0.0962	0.1409	0.02591	6.2e-06	0.4948	20.4243
		rs2050911	G	A	G	A	0.0751466	-0.0586	0.092	0.0153934	1.05e-06	0.5242	23.8313
		rs2371284	T	C	T	C	-0.0761893	0.1236	0.104	0.0170127	7.52e-06	0.2346	20.0559
		rs437876	T	C	T	C	0.0784637	-0.0781	0.0916	0.0144768	5.96e-08	0.3939	29.3761
		rs4981345	T	C	T	C	-0.0681973	0.0702	0.0929	0.0149831	5.32e-06	0.4495	20.7171
		rs573933	T	C	T	C	-0.107898	0.0091	0.1416	0.0232346	3.42e-06	0.9489	21.5655
		rs62496417	T	G	T	G	-0.0748504	-0.0001	0.1057	0.0165681	6.25e-06	0.9992	20.4101
		rs7341608	T	C	T	C	-0.0784757	-0.1776	0.1288	0.0177648	9.99e-06	0.1679	19.5142
		rs78848836	A	G	A	G	-0.118868	0.2286	0.1427	0.0259753	4.74e-06	0.109	20.9415
		rs8052586	T	C	T	C	0.176336	-0.1261	0.1811	0.0395882	8.42e-06	0.4861	19.8405
		rs9403580	C	T	C	T	0.107801	-0.0669	0.1304	0.0229777	2.71e-06	0.6076	22.0104
		rs985416	C	T	C	T	0.0970258	-0.227	0.1127	0.0181807	9.46e-08	0.04402	28.4809
parkinsonism dementia	genus.Romboutsia.id.11347	rs10279978	A	G	A	G	-0.0622202	-0.2271	0.0943	0.0127675	1.1e-06	0.0160702	23.7492
		rs11221428	T	C	T	C	-0.0726779	-0.0925	0.1041	0.0158263	4.39e-06	0.3742	21.0885
		rs16843578	C	T	C	T	-0.0875276	0.0835	0.1963	0.0196779	8.67e-06	0.670601	19.7849
		rs28603357	T	C	T	C	-0.214911	-0.3388	0.3184	0.0474739	5.98e-06	0.2872	20.4931
		rs34302036	A	G	A	G	0.0550261	0.0884	0.0881	0.0120835	5.27e-06	0.3153	20.7374
		rs61841503	G	A	G	A	0.092888	0.0902	0.1298	0.0171454	6.04e-08	0.487	29.351
		rs62504452	A	G	A	G	-0.0710048	-0.0603	0.1259	0.0156654	5.83e-06	0.632	20.5443
		rs7109293	A	G	A	G	0.0919112	-0.2028	0.1373	0.0205738	7.92e-06	0.1396	19.9575
		rs75200530	T	G	T	G	-0.190644	-0.2493	0.2603	0.0421065	5.96e-06	0.338	20.4998
		rs75987356	G	A	G	A	-0.129578	0.1766	0.1659	0.0280454	3.83e-06	0.2871	21.3472
		rs77702691	A	G	A	G	-0.094406	-0.2856	0.1572	0.0208544	5.99e-06	0.0692803	20.4928
		rs9389266	T	G	T	G	0.0722815	0.0105	0.1134	0.0162353	8.5e-06	0.9262	19.8213
		rs9567264	C	T	C	T	0.0580018	0.1605	0.0922	0.0127495	5.38e-06	0.0817692	20.6966
parkinsonism dementia	genus.Roseburia.id.2012	rs12740451	T	C	T	C	0.0697527	0.0519	0.1277	0.0153607	5.6e-06	0.6842	20.6205
		rs16910295	T	C	T	C	-0.0980434	-0.3437	0.1936	0.020957	2.89e-06	0.0758193	21.8867
		rs2160994	T	C	T	C	0.0550687	0.1805	0.0924	0.0112481	9.79e-07	0.0508405	23.969
		rs2943022	T	C	T	C	0.0493786	0.0927	0.0888	0.0106763	3.75e-06	0.2964	21.3911
		rs302266	T	C	T	C	-0.0777312	-0.1439	0.1305	0.0172985	7.01e-06	0.2702	20.1917
		rs329182	T	C	T	C	0.0690327	0.0372	0.117	0.0152884	6.32e-06	0.7504	20.3885
		rs55858165	A	C	A	C	0.179284	0.2051	0.2311	0.0404954	9.54e-06	0.3748	19.6008
		rs57466170	C	T	C	T	0.0741405	0.3036	0.1671	0.0171601	1.56e-05	0.0692006	18.6669
		rs6445851	G	A	G	A	-0.0497336	0.0337	0.0902	0.0108158	4.26e-06	0.709099	21.1437
		rs6930661	C	T	C	T	-0.0961587	0.0326	0.1807	0.0204975	2.72e-06	0.8569	22.0078
		rs75326254	C	T	C	T	-0.104628	-0.0399	0.1853	0.0230897	5.86e-06	0.8294	20.5332
		rs78753150	A	C	A	C	0.0968739	0.1384	0.145	0.0214067	6.03e-06	0.34	20.4793
		rs9300744	C	T	C	T	-0.0588452	-0.0981	0.114	0.0126228	3.13e-06	0.3896	21.7326
parkinsonism dementia	genus.unknowngenus.id.2071	rs10200320	C	T	C	T	0.0641139	-0.069	0.108	0.0142769	7.1e-06	0.5226	20.1667
		rs11195523	A	C	A	C	0.0689278	0.2155	0.0998	0.0145351	2.11e-06	0.0307397	22.4882
		rs11684166	A	G	A	G	-0.0769635	0.0433	0.1139	0.0168349	4.84e-06	0.7038	20.9002
		rs11809762	G	A	G	A	-0.0934634	-0.0452	0.1106	0.0190198	8.92e-07	0.6824	24.1476
		rs11904514	G	A	G	A	-0.109498	-0.1277	0.1781	0.0249839	1.17e-05	0.4732	19.2086
		rs12147596	C	T	C	T	-0.0719818	-0.2041	0.0935	0.0141609	3.71e-07	0.0290797	25.8383
		rs16823675	C	T	C	T	-0.0767515	-0.0005	0.108	0.0149973	3.09e-07	0.9965	26.1908
		rs17086536	C	A	C	A	-0.100851	-0.0774	0.1654	0.022432	6.93e-06	0.6399	20.2128
		rs2939766	A	G	A	G	-0.0591611	0.0833	0.0872	0.013042	5.73e-06	0.3395	20.577
		rs34985298	G	A	G	A	-0.0623526	-0.0522	0.0926	0.013772	5.97e-06	0.5729	20.4982
		rs35740166	C	T	C	T	-0.112246	-0.1519	0.1478	0.0226824	7.48e-07	0.3042	24.4884
		rs4644504	T	C	T	C	-0.0969321	-0.2865	0.1745	0.0216146	7.31e-06	0.1006	20.1113
		rs6007642	C	T	C	T	-0.0791412	-0.0883	0.1065	0.0177958	8.7e-06	0.4075	19.7773
		rs72700702	T	C	T	C	-0.0917261	-0.0822	0.1385	0.0189005	1.22e-06	0.553	23.5525
		rs76532867	T	C	T	C	0.112353	-0.1301	0.2325	0.0242364	3.56e-06	0.5758	21.4897
parkinsonism dementia	phylum.Lentisphaerae.id.2238	rs1002941	G	A	G	A	0.107661	0.1287	0.1008	0.0233382	3.97e-06	0.2018	21.2804
		rs11770843	C	T	C	T	0.111896	-0.1944	0.0928	0.0234776	1.88e-06	0.0362802	22.7153
		rs17114848	G	A	G	A	0.148972	0.1533	0.1497	0.0324162	4.31e-06	0.3056	21.1196
		rs2031282	A	G	A	G	0.120412	-0.1564	0.1154	0.0270263	8.38e-06	0.1752	19.8503
		rs2825714	A	G	A	G	-0.138226	0.1215	0.1182	0.0289096	1.74e-06	0.304	22.8611
		rs60995569	T	G	T	G	-0.16062	0.0449	0.1381	0.0336806	1.85e-06	0.745101	22.7426
		rs62570196	C	T	C	T	-0.217203	0.2914	0.2207	0.0439621	7.78e-07	0.1867	24.4104
		rs72640280	A	G	A	G	0.220185	-0.1841	0.1883	0.0485947	5.87e-06	0.3281	20.5305
		rs77599476	A	G	A	G	0.229981	-0.3373	0.1875	0.0479918	1.65e-06	0.0719896	22.9642
Dementia in other diseases classified elsewhere	family.BacteroidalesS24.7group.id.11173	rs10872669	A	G	A	G	-0.123071	0.0762	0.1038	0.0275665	8.03e-06	0.4631	19.9317
		rs12748533	G	T	G	T	-0.0821108	0.217	0.0656	0.0172701	1.99e-06	0.000946608	22.6054
		rs17043770	G	A	G	A	-0.176886	0.0915	0.0962	0.0344092	2.74e-07	0.3417	26.4262
		rs61508842	T	C	T	C	0.122574	0.0047	0.1033	0.0272389	6.8e-06	0.9636	20.2498
		rs689695	C	A	C	A	0.0814578	-0.0807	0.0649	0.0167057	1.08e-06	0.2139	23.7759
		rs738193	T	C	T	C	0.0847328	-0.0618	0.0617	0.0165856	3.24e-07	0.3164	26.1
		rs78609301	A	G	A	G	-0.0867065	0.0217	0.0646	0.0195709	9.41e-06	0.736999	19.6283
		rs941000	C	T	C	T	0.0850266	0.0189	0.0617	0.0163382	1.95e-07	0.759401	27.0831
Dementia in other diseases classified elsewhere	family.Desulfovibrionaceae.id.3169	rs10872669	A	G	A	G	-0.123071	0.0762	0.1038	0.0275665	8.03e-06	0.4631	19.9317
		rs12748533	G	T	G	T	-0.0821108	0.217	0.0656	0.0172701	1.99e-06	0.000946608	22.6054
		rs17043770	G	A	G	A	-0.176886	0.0915	0.0962	0.0344092	2.74e-07	0.3417	26.4262
		rs61508842	T	C	T	C	0.122574	0.0047	0.1033	0.0272389	6.8e-06	0.9636	20.2498
		rs689695	C	A	C	A	0.0814578	-0.0807	0.0649	0.0167057	1.08e-06	0.2139	23.7759
		rs738193	T	C	T	C	0.0847328	-0.0618	0.0617	0.0165856	3.24e-07	0.3164	26.1
		rs78609301	A	G	A	G	-0.0867065	0.0217	0.0646	0.0195709	9.41e-06	0.736999	19.6283
		rs941000	C	T	C	T	0.0850266	0.0189	0.0617	0.0163382	1.95e-07	0.759401	27.0831
Dementia in other diseases classified elsewhere	family.Peptostreptococcaceae.id.2042	rs10805326	G	A	A	C	0.0566637	-0.7398	0.5862	0.012276	3.92e-06	0.2069	21.3058
		rs10805326	G	A	G	A	0.0566637	0.1037	0.0653	0.012276	3.92e-06	0.1121	21.3058
		rs117020988	C	T	C	T	0.182411	0.1066	0.1081	0.0372126	9.49e-07	0.3244	24.0282
		rs12377846	C	A	C	A	-0.252	-0.0421	0.1767	0.0511627	8.42e-07	0.8119	24.2602
		rs12986312	T	G	T	G	0.0571818	0.1553	0.0646	0.0125947	5.62e-06	0.0161801	20.6129
		rs1467258	G	A	G	A	0.072584	0.0165	0.0764	0.0162321	7.76e-06	0.8289	19.9954
		rs1520207	C	T	C	T	0.0525658	0.0344	0.0594	0.0112476	2.96e-06	0.562999	21.8417
		rs4692811	C	T	C	T	0.0642075	0.1087	0.0624	0.0126913	4.21e-07	0.0813692	25.5953
		rs59865771	C	T	C	T	-0.0573764	-0.0498	0.0624	0.0127192	6.45e-06	0.425	20.3492
		rs61841503	G	A	G	A	0.0919658	0.0067	0.0883	0.0161331	1.19e-08	0.9391	32.4951
		rs6721459	A	G	A	G	0.0509823	-0.0386	0.06	0.0111975	5.29e-06	0.5196	20.7299
		rs76982728	T	C	T	C	0.124203	0.185	0.2063	0.0266923	3.27e-06	0.3698	21.6516
		rs77540684	T	G	T	G	0.106725	0.0102	0.1005	0.0245638	1.39e-05	0.9188	18.8775
		rs9573934	C	T	C	T	-0.0687189	-0.1421	0.0798	0.0141533	1.2e-06	0.07491	23.5743
Dementia in other diseases classified elsewhere	genus..Ruminococcusgnavusgroup.id.14376	rs11597105	A	G	A	G	0.114673	0.0468	0.0742	0.0250653	4.7629e-06	0.528	20.9303
		rs11864644	T	C	T	C	-0.139804	-0.0688	0.0929	0.0318253	1.11877e-05	0.4587	19.2971
		rs12136548	C	T	C	T	0.0901946	0.1431	0.0654	0.0196476	4.41929e-06	0.0286299	21.0738
		rs12989336	G	A	G	A	-0.0846861	-0.0677	0.066	0.0187936	6.60271e-06	0.3054	20.305
		rs13163520	G	A	G	A	-0.127377	-0.094	0.0759	0.0233883	5.14575e-08	0.2157	29.6611
		rs2909242	C	A	C	A	-0.0909965	0.0101	0.063	0.018351	7.09802e-07	0.8731	24.5883
		rs3124783	A	G	A	G	-0.11599	-0.0885	0.0884	0.0249099	3.21836e-06	0.3167	21.6818
		rs4388134	C	T	C	T	-0.0904997	-0.0629	0.0662	0.0203544	8.74052e-06	0.3422	19.7686
		rs62167033	T	C	T	C	0.185289	0.1788	0.1501	0.0396295	2.93196e-06	0.2335	21.8606
		rs78399089	T	C	T	C	0.144445	0.0202	0.0934	0.0326618	9.75913e-06	0.8288	19.558
		rs934940	A	C	A	C	-0.105045	0.0636	0.087	0.0229588	4.75405e-06	0.4652	20.9339
Dementia in other diseases classified elsewhere	genus.Flavonifractor.id.2059	rs114873521	C	T	C	T	-0.130067	0.11	0.1161	0.0294087	9.75e-06	0.3433	19.5605
		rs11811696	T	C	T	C	-0.116063	-0.0634	0.1072	0.0241012	1.47e-06	0.554201	23.1904
		rs12030302	A	G	A	G	-0.0692276	0.1184	0.0591	0.0137467	4.76e-07	0.0451804	25.3607
		rs34066017	A	G	A	G	0.0764294	-0.1111	0.0733	0.0159789	1.73e-06	0.1298	22.8784
		rs806808	T	C	T	C	0.0667272	-0.0646	0.0597	0.0136557	1.03e-06	0.2789	23.8767
Dementia in other diseases classified elsewhere	genus.Hungatella.id.11306	rs10044993	C	A	C	A	0.139547	0.0973	0.1066	0.0316748	1.05483e-05	0.3613	19.4095
		rs13249325	T	G	T	G	-0.100023	-0.0759	0.0592	0.0225883	9.50826e-06	0.1999	19.6078
		rs17092615	G	A	G	A	0.152235	0.0416	0.0853	0.0337867	6.61378e-06	0.6261	20.3018
		rs34471047	A	G	A	G	-0.162871	-0.061	0.0775	0.03349	1.15459e-06	0.4315	23.6514
		rs72759041	G	T	G	T	-0.126025	-0.0902	0.0732	0.0282242	8.00184e-06	0.2176	19.9374
Dementia in other diseases classified elsewhere	genus.Oscillibacter.id.2063	rs11627628	T	C	T	C	0.143961	-0.0138	0.1123	0.0290223	7.04e-07	0.9025	24.605
		rs11990279	T	C	T	C	-0.0824934	0.1528	0.0862	0.0180457	4.85e-06	0.0763396	20.8972
		rs12649930	T	G	T	G	0.121589	-0.1517	0.099	0.0259612	2.82e-06	0.1253	21.935
		rs133832	A	C	A	C	-0.0795527	0.0644	0.0658	0.0162411	9.67e-07	0.3277	23.9928
		rs16866406	A	G	A	G	0.0988765	-0.0702	0.0818	0.0208795	2.18e-06	0.3907	22.4256
		rs16934185	A	G	A	G	-0.129568	0.1199	0.0968	0.028157	4.19e-06	0.2154	21.1748
		rs234108	A	G	A	G	0.0749553	-0.009	0.0603	0.0152632	9.07e-07	0.8816	24.1164
		rs36095275	C	T	C	T	-0.0752368	0.0422	0.0602	0.0156861	1.62e-06	0.4837	23.0054
		rs4506202	A	G	A	G	-0.0711323	0.0327	0.0598	0.0152261	2.99e-06	0.5848	21.8251
		rs61883564	A	G	A	G	-0.101351	0.1074	0.0863	0.0221016	4.52e-06	0.2133	21.0287
		rs75453768	G	T	G	T	0.12212	-0.0189	0.1005	0.0268629	5.47e-06	0.8506	20.6665
		rs761240	T	G	T	G	-0.17664	0.2069	0.1374	0.0388812	5.54e-06	0.1322	20.6394
		rs9393920	A	G	A	G	-0.0744662	-0.0532	0.0622	0.0151081	8.27e-07	0.3929	24.294
Dementia in other diseases classified elsewhere	genus.Phascolarctobacterium.id.2168	rs12618201	A	G	A	G	0.0641657	0.0979	0.0598	0.0138202	3.44e-06	0.1012	21.5565
		rs1264476	T	G	T	G	0.0767335	0.0116	0.0758	0.0166041	3.81e-06	0.8782	21.3569
		rs130483	A	G	A	G	0.0655056	0.0407	0.0605	0.0143596	5.07e-06	0.5009	20.8101
		rs28525131	G	A	G	A	-0.118657	0.1126	0.1373	0.0269048	1.03e-05	0.4123	19.4503
		rs56069061	G	A	G	A	-0.111306	-0.0894	0.1201	0.0230694	1.4e-06	0.4567	23.2789
		rs56157888	A	C	A	C	0.0954864	0.1133	0.0713	0.0193976	8.54e-07	0.1123	24.2318
		rs74540770	G	A	G	A	-0.121014	-0.0045	0.1087	0.0258621	2.88e-06	0.9671	21.8951
		rs75882962	T	C	T	C	0.0968661	0.1327	0.0892	0.0190575	3.72e-07	0.137	25.8352
		rs7982713	G	A	G	A	0.0726922	-0.002	0.0662	0.0163201	8.42e-06	0.9764	19.8395
Dementia in other diseases classified elsewhere	genus.Roseburia.id.2012	rs12740451	T	C	T	C	0.0697527	0.0426	0.0868	0.0153607	5.6e-06	0.6237	20.6205
		rs16910295	T	C	T	C	-0.0980434	-0.1179	0.1314	0.020957	2.89e-06	0.3695	21.8867
		rs2160994	T	C	T	C	0.0550687	0.0138	0.0625	0.0112481	9.79e-07	0.826	23.969
		rs2943022	T	C	T	C	0.0493786	0.0203	0.0603	0.0106763	3.75e-06	0.7361	21.3911
		rs302266	T	C	T	C	-0.0777312	-0.104	0.0888	0.0172985	7.01e-06	0.2413	20.1917
		rs329182	T	C	T	C	0.0690327	-0.0148	0.0802	0.0152884	6.32e-06	0.8539	20.3885
		rs55858165	A	C	A	C	0.179284	0.1021	0.1567	0.0404954	9.54e-06	0.5146	19.6008
		rs57466170	C	T	C	T	0.0741405	0.1068	0.1133	0.0171601	1.56e-05	0.3457	18.6669
		rs6445851	G	A	G	A	-0.0497336	-0.0245	0.0611	0.0108158	4.26e-06	0.6885	21.1437
		rs6930661	C	T	C	T	-0.0961587	-0.054	0.1233	0.0204975	2.72e-06	0.6612	22.0078
		rs75326254	C	T	C	T	-0.104628	0.0138	0.1254	0.0230897	5.86e-06	0.9121	20.5332
		rs78753150	A	C	A	C	0.0968739	0.1075	0.0989	0.0214067	6.03e-06	0.2771	20.4793
		rs9300744	C	T	C	T	-0.0588452	-0.0974	0.0773	0.0126228	3.13e-06	0.2074	21.7326
Dementia in other diseases classified elsewhere	genus.RuminococcaceaeNK4A214group.id.11358	rs11241747	C	T	C	T	0.0533858	-0.0433	0.0653	0.0120035	8.69e-06	0.5078	19.7806
		rs11586410	G	A	G	A	-0.0863422	0.0089	0.0821	0.0169937	3.76e-07	0.9137	25.8149
		rs12642039	T	C	T	C	-0.0553003	0.0047	0.0614	0.0119397	3.63e-06	0.9389	21.4519
		rs12731	A	G	A	G	-0.0527684	-0.0069	0.0609	0.0115053	4.51e-06	0.9092	21.0353
		rs13087692	T	G	T	G	0.0574623	-0.0054	0.0646	0.012594	5.05e-06	0.9335	20.8181
		rs136761	G	A	G	A	-0.0587521	0.1702	0.0619	0.0119155	8.19e-07	0.00598605	24.3122
		rs147475196	A	G	A	G	-0.133769	0.0776	0.0968	0.0295196	5.86e-06	0.4226	20.5347
		rs35559912	T	C	T	C	-0.0925071	0.1246	0.091	0.0203674	5.57e-06	0.1708	20.6291
		rs4814689	C	T	C	T	-0.1083	0.0743	0.1426	0.0230708	2.68e-06	0.602101	22.036
		rs5994253	A	G	A	G	-0.0811302	-0.0028	0.0855	0.0157621	2.64e-07	0.9738	26.4934
		rs62027366	T	C	T	C	0.0615389	-0.0992	0.0741	0.0137612	7.75e-06	0.1809	19.9981
		rs6681678	C	T	C	T	-0.100174	0.1022	0.1656	0.024	2.99e-05	0.5371	17.4216
		rs7573569	T	C	T	C	0.107739	0.1471	0.1231	0.0233638	4e-06	0.2321	21.2645
Dementia in other diseases classified elsewhere	genus.unknowngenus.id.1000005479	rs10872669	A	G	A	G	-0.123071	0.0762	0.1038	0.0275665	8.03e-06	0.4631	19.9317
		rs12748533	G	T	G	T	-0.0821108	0.217	0.0656	0.0172701	1.99e-06	0.000946608	22.6054
		rs17043770	G	A	G	A	-0.176886	0.0915	0.0962	0.0344092	2.74e-07	0.3417	26.4262
		rs61508842	T	C	T	C	0.122574	0.0047	0.1033	0.0272389	6.8e-06	0.9636	20.2498
		rs689695	C	A	C	A	0.0814578	-0.0807	0.0649	0.0167057	1.08e-06	0.2139	23.7759
		rs738193	T	C	T	C	0.0847328	-0.0618	0.0617	0.0165856	3.24e-07	0.3164	26.1
		rs78609301	A	G	A	G	-0.0867065	0.0217	0.0646	0.0195709	9.41e-06	0.736999	19.6283
		rs941000	C	T	C	T	0.0850266	0.0189	0.0617	0.0163382	1.95e-07	0.759401	27.0831
Dementia in other diseases classified elsewhere	order.Burkholderiales.id.2874	rs1511453	A	G	A	G	0.0910999	-0.1279	0.1254	0.0199479	4.95e-06	0.3079	20.8564
		rs1928341	A	G	A	G	0.0507782	-0.0628	0.0601	0.0110587	4.4e-06	0.2963	21.0837
		rs2321387	G	A	G	A	-0.0508514	0.0673	0.0598	0.0109588	3.48e-06	0.26	21.5319
		rs2613606	C	T	C	T	-0.0499561	0.0777	0.0597	0.0109264	4.83e-06	0.1931	20.9038
		rs4033856	C	T	C	T	0.0833446	-0.0391	0.1048	0.0167489	6.49e-07	0.7094	24.7618
		rs6087811	T	G	T	G	-0.101587	0.1413	0.0979	0.0198817	3.23e-07	0.149	26.1077
		rs62191117	A	G	A	G	0.0679995	0.0315	0.0737	0.0132471	2.85e-07	0.6688	26.3495
		rs62395635	T	C	T	C	0.109911	0.0373	0.1229	0.0236375	3.32e-06	0.7616	21.6212
		rs75242906	C	T	C	T	-0.120974	-0.0517	0.107	0.0281273	1.7e-05	0.628699	18.4983
		rs7638039	T	C	T	C	0.0580987	-0.1059	0.0683	0.012673	4.55e-06	0.1213	21.017
