# Supplementary material for: Causal relationship between gut microflora and dementia: a Mendelian randomization study
Source: Front Microbiol. 2024 Jan 15;14:1306048. doi: 10.3389/fmicb.2023.1306048 (PMC10822966; doi:10.3389/fmicb.2023.1306048)
Supplement: Supplementary file 2 [file Table_2.XLSX]

## Sheet: Sheet1
Supplementary Table2. Causal analysis of gut flora with dementia and its classification by five MR methods
Outcome	Exposure	Method	Nsnps	Beta	SE	Pval	OR	OR_lci95	OR_uci95
Any dementia	family.Desulfovibrionaceae(id:3169)	MR Egger	8	-0.448081	0.797663	0.594637	0.638853	0.133788	3.0506
		Weighted median	8	0.509167	0.184579	0.00580619	1.6639	1.15881	2.38916
		Inverse variance weighted	8	0.392942	0.168687	0.0198368	1.48133	1.0643	2.06178
		Simple mode	8	0.605618	0.263635	0.0552201	1.83238	1.09296	3.07204
		Weighted mode	8	0.633732	0.259074	0.0443575	1.88463	1.13422	3.13151
	family.Lactobacillaceae(id:1836)	MR Egger	9	-0.0478421	0.206527	0.823435	0.953284	0.63595	1.42897
		Weighted median	9	0.214855	0.114047	0.0595749	1.23968	0.991362	1.5502
		Inverse variance weighted	9	0.195516	0.0798276	0.0143165	1.21594	1.03983	1.42188
		Simple mode	9	0.289242	0.180997	0.148699	1.33542	0.936588	1.90408
		Weighted mode	9	0.237856	0.141102	0.13034	1.26853	0.962036	1.67266
	genus..Ruminococcusgnavusgroup(id:14376)	MR Egger	11	0.00404357	0.3594	0.991269	1.00405	0.496397	2.03088
		Weighted median	11	0.177438	0.0935051	0.0577449	1.19415	0.994185	1.43434
		Inverse variance weighted	11	0.17912	0.07467	0.016448	1.19616	1.03331	1.38469
		Simple mode	11	0.161128	0.150221	0.308649	1.17484	0.875198	1.57706
		Weighted mode	11	0.159612	0.147447	0.30444	1.17306	0.878637	1.56613
	genus.DefluviitaleaceaeUCG011(id:11287)	MR Egger	9	0.433171	0.52276	0.434657	1.54214	0.553531	4.29641
		Weighted median	9	-0.314019	0.150248	0.0366178	0.730505	0.544163	0.980657
		Inverse variance weighted	9	-0.307666	0.145068	0.0339346	0.735161	0.55322	0.976936
		Simple mode	9	-0.492961	0.249188	0.0832712	0.610815	0.374797	0.995457
		Weighted mode	9	-0.336113	0.219181	0.163697	0.714543	0.465005	1.09799
	genus.Lactobacillus.id.1837	MR Egger	8	0.0204552	0.205198	0.923842	1.02067	0.682677	1.52599
		Weighted median	8	0.26806	0.107923	0.0129988	1.30743	1.05816	1.61541
		Inverse variance weighted	8	0.265424	0.0797192	0.00087006	1.30398	1.11536	1.52451
		Simple mode	8	0.306026	0.157906	0.093807	1.35802	0.996537	1.85062
		Weighted mode	8	0.289615	0.137848	0.0737659	1.33591	1.01962	1.75032
	order.Desulfovibrionales.id.3156	MR Egger	10	-0.231779	0.734884	0.760532	0.793121	0.187842	3.34877
		Weighted median	10	0.384339	0.173084	0.0263826	1.46864	1.04613	2.06181
		Inverse variance weighted	10	0.341955	0.146153	0.0192992	1.4077	1.05706	1.87464
		Simple mode	10	0.493537	0.246426	0.0762099	1.6381	1.0106	2.65523
		Weighted mode	10	0.529965	0.279877	0.0908177	1.69887	0.981578	2.94034
Dementia in Alzheimer disease	family.Desulfovibrionaceae(id:3169)	MR Egger	8	-0.3187	1.03219	0.767943	0.727094	0.0961554	5.49803
		Weighted median	8	0.620284	0.288371	0.0314766	1.85946	1.05662	3.27229
		Inverse variance weighted	8	0.519882	0.215919	0.0160508	1.68183	1.10151	2.56789
		Simple mode	8	0.780023	0.467891	0.139431	2.18152	0.871932	5.45804
		Weighted mode	8	0.793565	0.49172	0.150594	2.21126	0.843491	5.79697
	family.Lachnospiraceae(id:1987)	MR Egger	16	0.475294	0.594713	0.437525	1.60849	0.501403	5.15998
		Weighted median	16	0.276951	0.22662	0.221673	1.3191	0.846009	2.05675
		Inverse variance weighted	16	0.34174	0.171945	0.0468678	1.40739	1.00474	1.97142
		Simple mode	16	0.162526	0.337946	0.63751	1.17648	0.606623	2.28165
		Weighted mode	16	0.204999	0.353687	0.570784	1.22752	0.613713	2.45524
	family.Lactobacillaceae(id:1836)	MR Egger	9	0.208617	0.327715	0.544644	1.23197	0.648104	2.34184
		Weighted median	9	0.290836	0.178083	0.102437	1.33755	0.943455	1.89625
		Inverse variance weighted	9	0.390757	0.124908	0.00175788	1.4781	1.15712	1.88811
		Simple mode	9	0.272276	0.252563	0.312442	1.31295	0.800316	2.15394
		Weighted mode	9	0.268682	0.200421	0.216873	1.30824	0.883254	1.93771
	genus.Barnesiella(id:944)	MR Egger	12	-0.315434	0.708588	0.665686	0.729472	0.181906	2.9253
		Weighted median	12	0.361895	0.227312	0.11137	1.43605	0.919767	2.24213
		Inverse variance weighted	12	0.352775	0.171782	0.0400128	1.42301	1.01621	1.99266
		Simple mode	12	0.447352	0.341384	0.216759	1.56417	0.801107	3.05404
		Weighted mode	12	0.447352	0.337692	0.212121	1.56417	0.806925	3.03202
	genus.Clostridiumsensustricto1(id:1873)	MR Egger	7	0.179449	0.535734	0.751252	1.19656	0.418704	3.41948
		Weighted median	7	0.36607	0.24856	0.140816	1.44206	0.885938	2.34726
		Inverse variance weighted	7	0.425975	0.194552	0.0285595	1.53108	1.04566	2.24184
		Simple mode	7	0.424495	0.346543	0.266501	1.52882	0.775127	3.01536
		Weighted mode	7	0.406492	0.314616	0.243877	1.50154	0.810459	2.78191
	genus.Lactobacillus(id:1837)	MR Egger	7	0.179449	0.535734	0.751252	1.19656	0.418704	3.41948
		Weighted median	7	0.36607	0.250475	0.143877	1.44206	0.88262	2.35608
		Inverse variance weighted	7	0.425975	0.194552	0.0285595	1.53108	1.04566	2.24184
		Simple mode	7	0.424495	0.37436	0.300091	1.52882	0.733997	3.18432
		Weighted mode	7	0.406492	0.327558	0.260932	1.50154	0.790158	2.85339
	genus.Sellimonas(id:14369)	MR Egger	9	-0.217888	0.521813	0.688779	0.804216	0.289199	2.23639
		Weighted median	9	0.257062	0.115355	0.0258516	1.29312	1.03145	1.62119
		Inverse variance weighted	9	0.241269	0.0897243	0.00716655	1.27286	1.0676	1.5176
		Simple mode	9	0.35519	0.175538	0.0776436	1.42645	1.0112	2.01223
		Weighted mode	9	0.356951	0.173502	0.0736643	1.42897	1.01703	2.00775
	order.Bacillales(id:1674)	MR Egger	8	-0.160463	0.399833	0.702084	0.85175	0.389016	1.8649
		Weighted median	8	-0.40157	0.136025	0.00315537	0.669269	0.512642	0.87375
		Inverse variance weighted	8	-0.303464	0.0987695	0.00212311	0.738256	0.608321	0.895945
		Simple mode	8	-0.475886	0.20509	0.053365	0.621334	0.41567	0.928756
		Weighted mode	8	-0.465445	0.216456	0.0685836	0.627856	0.41078	0.959646
	order.Desulfovibrionales(id:3156)	MR Egger	10	-0.230712	1.1833	0.850275	0.793968	0.0780826	8.07331
		Weighted median	10	0.650862	0.278799	0.0195686	1.91719	1.11006	3.31119
		Inverse variance weighted	10	0.464803	0.231708	0.0448575	1.5917	1.01071	2.50666
		Simple mode	10	0.823771	0.471128	0.114312	2.27908	0.905163	5.73841
		Weighted mode	10	0.833555	0.456054	0.100855	2.30149	0.941471	5.62613
Vascular dementia	class.Deltaproteobacteria(id:3087)	MR Egger	11	4.5584	4.29765	0.316473	95.4305	0.0209628	434435
		Weighted median	11	2.59379	1.05074	0.0135668	13.3804	1.70632	104.924
		Inverse variance weighted	11	2.51869	0.826126	0.00229755	12.4124	2.45834	62.6712
		Simple mode	11	2.83212	1.78276	0.143231	16.9814	0.515774	559.099
		Weighted mode	11	2.8153	1.65668	0.120093	16.6982	0.649341	429.404
	class.Lentisphaeria(id:2250)	MR Egger	11	4.5584	4.29765	0.316473	95.4305	0.0209628	434435
		Weighted median	11	2.59379	1.0565	0.0140857	13.3804	1.68715	106.116
		Inverse variance weighted	11	2.51869	0.826126	0.00229755	12.4124	2.45834	62.6712
		Simple mode	11	2.83212	1.70193	0.127075	16.9814	0.604308	477.188
		Weighted mode	11	2.8153	1.7506	0.138872	16.6982	0.540168	516.191
	family.Bifidobacteriaceae(id:433)	MR Egger	11	2.76234	2.26504	0.253628	15.8369	0.186909	1341.87
		Weighted median	11	1.33895	0.960229	0.163195	3.81503	0.580945	25.0531
		Inverse variance weighted	11	1.92441	0.696137	0.00570248	6.85112	1.75064	26.8118
		Simple mode	11	2.06858	1.53531	0.207608	7.91354	0.390377	160.42
		Weighted mode	11	1.44246	1.12083	0.227099	4.23109	0.470311	38.0644
	family.Desulfovibrionaceae(id:3169)	MR Egger	8	4.48514	4.50756	0.358142	88.6896	0.0129111	609233
		Weighted median	8	2.5021	1.21663	0.039727	12.208	1.12468	132.515
		Inverse variance weighted	8	2.45198	0.94371	0.00937034	11.6114	1.82634	73.8219
		Simple mode	8	2.65148	1.97012	0.220308	14.175	0.298212	673.789
		Weighted mode	8	2.66932	1.969	0.217312	14.4302	0.304246	684.413
	family.Lactobacillaceae(id:1836)	MR Egger	9	1.39685	1.4291	0.360916	4.04246	0.245567	66.5459
		Weighted median	9	1.56376	0.730897	0.0323944	4.77676	1.1402	20.0118
		Inverse variance weighted	9	1.18111	0.5459	0.0304952	3.25798	1.11756	9.4979
		Simple mode	9	0.253432	1.1877	0.836368	1.28844	0.125624	13.2146
		Weighted mode	9	1.73969	1.05244	0.136932	5.69558	0.7239	44.8123
	family.Pasteurellaceae(id:3689)	MR Egger	13	1.85208	1.07336	0.112382	6.37309	0.77747	52.2415
		Weighted median	13	0.964501	0.684655	0.158912	2.62348	0.685626	10.0385
		Inverse variance weighted	13	0.984087	0.501559	0.0497558	2.67537	1.00103	7.15022
		Simple mode	13	0.52321	1.05279	0.628186	1.68744	0.214327	13.2855
		Weighted mode	13	0.94775	0.878093	0.301659	2.5799	0.461481	14.4228
	genus..Eubacteriumventriosumgroup(id:11341)	MR Egger	15	1.11148	3.25773	0.738418	3.03884	0.00512478	1801.94
		Weighted median	15	1.8169	0.945716	0.054708	6.15274	0.96396	39.2716
		Inverse variance weighted	15	1.80317	0.704511	0.0104833	6.06886	1.52551	24.1434
		Simple mode	15	2.39189	1.64917	0.168992	10.9341	0.431502	277.067
		Weighted mode	15	2.35878	1.67111	0.179933	10.578	0.399877	279.822
	genus.Haemophilus(id:3698)	MR Egger	9	1.71418	1.32167	0.235748	5.55214	0.416324	74.0437
		Weighted median	9	1.39723	0.806435	0.0831662	4.04399	0.832451	19.6454
		Inverse variance weighted	9	1.21898	0.592403	0.0396208	3.38372	1.05957	10.8058
		Simple mode	9	1.37308	1.13908	0.262482	3.94748	0.423363	36.8067
		Weighted mode	9	1.50365	1.09283	0.206131	4.4981	0.528194	38.3058
	genus.LachnospiraceaeNK4A136group(id:11319)	MR Egger	15	-3.23364	1.47852	0.0476134	0.0394139	0.00217325	0.714809
		Weighted median	15	-1.74264	0.969848	0.0723647	0.175058	0.0261595	1.17147
		Inverse variance weighted	15	-1.62433	0.746592	0.0295808	0.197044	0.045609	0.851285
		Simple mode	15	-2.44406	1.47173	0.119002	0.0868075	0.00485058	1.55354
		Weighted mode	15	-2.00393	1.03009	0.0720905	0.134805	0.0179009	1.01516
	genus.Olsenella(id:822)	MR Egger	10	-0.98274	1.30064	0.471558	0.374284	0.0292466	4.78991
		Weighted median	10	-0.604876	0.53583	0.258958	0.546142	0.191072	1.56104
		Inverse variance weighted	10	-0.859259	0.406277	0.0344334	0.423476	0.190985	0.938984
		Simple mode	10	-0.468096	0.787784	0.567016	0.626193	0.133701	2.93281
		Weighted mode	10	-0.509147	0.718267	0.496364	0.601008	0.147055	2.4563
	order.Bifidobacteriales(id:432)	MR Egger	11	2.76234	2.26504	0.253628	15.8369	0.186909	1341.87
		Weighted median	11	1.33895	0.96537	0.165448	3.81503	0.57512	25.3069
		Inverse variance weighted	11	1.92441	0.696137	0.00570248	6.85112	1.75064	26.8118
		Simple mode	11	2.06858	1.47565	0.19124	7.91354	0.438809	142.714
		Weighted mode	11	1.44246	1.12465	0.228568	4.23109	0.466802	38.3506
	order.Desulfovibrionales(id:3156)	MR Egger	10	5.46134	4.23337	0.233065	235.413	0.0586562	944818
		Weighted median	10	2.48511	1.12357	0.0269814	12.0024	1.32697	108.561
		Inverse variance weighted	10	2.14199	0.861016	0.0128554	8.5164	1.57523	46.0434
		Simple mode	10	2.78716	1.92648	0.181876	16.2349	0.372048	708.438
		Weighted mode	10	2.76643	1.96061	0.191863	15.9017	0.340828	741.913
	order.Pasteurellales(id:3688)	MR Egger	13	1.85208	1.07336	0.112382	6.37309	0.77747	52.2415
		Weighted median	13	0.964501	0.697456	0.166701	2.62348	0.668637	10.2935
		Inverse variance weighted	13	0.984087	0.501559	0.0497558	2.67537	1.00103	7.15022
		Simple mode	13	0.52321	1.07067	0.633879	1.68744	0.206946	13.7593
		Weighted mode	13	0.94775	0.910819	0.318598	2.5799	0.432811	15.3783
	order.Victivallales(id:2254)	MR Egger	8	0.451636	1.8598	0.816217	1.57088	0.0410249	60.1503
		Weighted median	8	-1.15788	0.680458	0.0888257	0.31415	0.082779	1.19222
		Inverse variance weighted	8	-1.05112	0.525999	0.0456802	0.349545	0.124671	0.980037
		Simple mode	8	-1.16129	0.958596	0.265026	0.313081	0.0478281	2.04941
		Weighted mode	8	-1.16129	0.963521	0.267261	0.313081	0.0473686	2.0693
Dementia with Lewy bodies	class.Actinobacteria(id:419)	MR Egger	14	-0.379719	0.569427	0.517489	0.684054	0.22407	2.08832
		Weighted median	14	0.445676	0.26947	0.0981479	1.56155	0.920825	2.64808
		Inverse variance weighted	14	0.544106	0.206273	0.00834482	1.72307	1.15006	2.58158
		Simple mode	14	0.42596	0.414037	0.322338	1.53106	0.680074	3.44689
		Weighted mode	14	0.436108	0.396058	0.290814	1.54668	0.711653	3.36148
	class.Alphaproteobacteria(id:2379)	MR Egger	7	0.659305	0.772129	0.432167	1.93345	0.42568	8.78177
		Weighted median	7	0.761021	0.257977	0.00317812	2.14046	1.29096	3.54896
		Inverse variance weighted	7	0.678069	0.20421	0.000898734	1.97007	1.32024	2.93974
		Simple mode	7	0.800405	0.368859	0.0730671	2.22644	1.08052	4.58766
		Weighted mode	7	0.806184	0.384414	0.0807926	2.23935	1.05415	4.75708
	genus..Ruminococcusgnavusgroup(id:14376)	MR Egger	11	-0.819901	0.568804	0.183333	0.440475	0.144459	1.34307
		Weighted median	11	-0.411674	0.176881	0.0199438	0.66254	0.468433	0.93708
		Inverse variance weighted	11	-0.389042	0.131928	0.0031891	0.677706	0.523289	0.877689
		Simple mode	11	-0.436587	0.302892	0.180045	0.646238	0.356916	1.17009
		Weighted mode	11	-0.429375	0.281901	0.1587	0.650916	0.374598	1.13106
	genus.Bifidobacterium(id:436)	MR Egger	8	0.24217	1.48024	0.875417	1.27401	0.0700106	23.1837
		Weighted median	8	0.588365	0.321292	0.0670634	1.80104	0.959477	3.38075
		Inverse variance weighted	8	0.65203	0.281221	0.0204184	1.91943	1.1061	3.33084
		Simple mode	8	0.491913	0.535224	0.388627	1.63544	0.572853	4.66904
		Weighted mode	8	0.522072	0.465502	0.299058	1.68552	0.676846	4.19736
	genus.Flavonifractor(id:2059)	MR Egger	5	-0.0641307	0.971995	0.951546	0.937882	0.139563	6.30271
		Weighted median	5	-0.383655	0.316453	0.225375	0.681367	0.366447	1.26693
		Inverse variance weighted	5	-0.488506	0.244061	0.0453304	0.613542	0.380273	0.989904
		Simple mode	5	-0.395259	0.426721	0.406732	0.673505	0.291816	1.55444
		Weighted mode	5	-0.391256	0.370349	0.350343	0.676207	0.327214	1.39742
	genus.LachnospiraceaeUCG001(id:11321)	MR Egger	11	0.474751	0.908919	0.614055	1.60761	0.270704	9.54704
		Weighted median	11	0.191696	0.207488	0.355545	1.2113	0.806557	1.81916
		Inverse variance weighted	11	0.378606	0.165954	0.0225254	1.46025	1.05478	2.02157
		Simple mode	11	0.146902	0.348926	0.68265	1.15824	0.584504	2.29515
		Weighted mode	11	0.142139	0.334725	0.680087	1.15274	0.598145	2.22154
	genus.Victivallis(id:2256)	MR Egger	10	-0.148465	0.73812	0.845609	0.86203	0.202872	3.66288
		Weighted median	10	-0.175647	0.128772	0.172562	0.838914	0.651785	1.07977
		Inverse variance weighted	10	-0.207325	0.102085	0.0422657	0.812756	0.66537	0.992789
		Simple mode	10	-0.176988	0.196273	0.390686	0.83779	0.570249	1.23085
		Weighted mode	10	-0.174839	0.193548	0.389883	0.839592	0.574536	1.22693
	order.Bacillales(id:1674)	MR Egger	9	0.221997	0.487004	0.662308	1.24857	0.480691	3.24308
		Weighted median	9	0.294659	0.1409	0.0365043	1.34267	1.01867	1.76972
		Inverse variance weighted	9	0.320972	0.107792	0.0029043	1.37847	1.11594	1.70275
		Simple mode	9	0.325918	0.228664	0.191893	1.3853	0.884915	2.16864
		Weighted mode	9	0.32092	0.217789	0.178831	1.3784	0.899472	2.11232
	phylum.Cyanobacteria(id:1500)	MR Egger	5	-0.052817	0.595776	0.934945	0.948554	0.295072	3.04927
		Weighted median	5	-0.417178	0.259605	0.10806	0.658904	0.396134	1.09598
		Inverse variance weighted	5	-0.479715	0.19839	0.0156041	0.61896	0.419556	0.913135
		Simple mode	5	-0.383433	0.321861	0.299391	0.681518	0.362663	1.28071
		Weighted mode	5	-0.369347	0.308649	0.297516	0.691186	0.377457	1.26567
Dementia due to Parkinsons disease	family.Peptostreptococcaceae(id:2042)	MR Egger	13	-0.98534	0.894556	0.294203	0.373312	0.0646563	2.15543
		Weighted median	13	0.881909	0.510615	0.0841408	2.41551	0.887899	6.57133
		Inverse variance weighted	13	1.00511	0.392761	0.0104945	2.73222	1.26529	5.89984
		Simple mode	13	1.77035	0.939503	0.0839649	5.87292	0.931393	37.0318
		Weighted mode	13	0.147156	0.70219	0.837522	1.15853	0.292545	4.58802
	genus.Butyricimonas(id:945)	MR Egger	13	0.126631	1.56694	0.937042	1.135	0.0526241	24.4796
		Weighted median	13	-1.16368	0.571608	0.0417714	0.312336	0.101873	0.957602
		Inverse variance weighted	13	-1.15816	0.434952	0.00775074	0.314062	0.133899	0.736639
		Simple mode	13	-2.00293	1.07365	0.0867336	0.13494	0.0164525	1.10675
		Weighted mode	13	-1.84181	1.07654	0.11281	0.15853	0.0192194	1.30763
	genus.Flavonifractor(id:2059)	MR Egger	5	1.14175	2.38731	0.665156	3.13225	0.0290896	337.267
		Weighted median	5	-1.28221	0.780736	0.100526	0.277424	0.0600575	1.2815
		Inverse variance weighted	5	-1.21208	0.595281	0.0417358	0.297578	0.0926588	0.955684
		Simple mode	5	-1.69805	1.06258	0.185275	0.18304	0.0228065	1.46903
		Weighted mode	5	-1.61109	1.03081	0.193103	0.199669	0.0264771	1.50575
	genus.Hungatella(id:11306)	MR Egger	5	-1.51422	2.05106	0.513863	0.219979	0.00394895	12.254
		Weighted median	5	0.720169	0.485395	0.137895	2.05478	0.793577	5.32037
		Inverse variance weighted	5	0.798542	0.378953	0.0350975	2.2223	1.05738	4.67061
		Simple mode	5	0.430452	0.712783	0.578484	1.53795	0.380373	6.21836
		Weighted mode	5	0.305405	0.720707	0.693537	1.35717	0.330489	5.57332
	genus.Intestinimonas(id:2062)	MR Egger	16	-1.31677	0.973988	0.197832	0.267998	0.0397244	1.80804
		Weighted median	16	1.03432	0.505054	0.040566	2.81319	1.04541	7.57024
		Inverse variance weighted	16	0.907992	0.38316	0.0178002	2.47934	1.16999	5.25397
		Simple mode	16	1.33459	0.93814	0.175318	3.79843	0.604009	23.8872
		Weighted mode	16	1.33459	0.877759	0.149195	3.79843	0.679894	21.2211
	genus.LachnospiraceaeUCG001(id:11321)	MR Egger	12	-1.33536	1.43503	0.374007	0.263063	0.0157956	4.38109
		Weighted median	12	-0.800595	0.479002	0.0946465	0.449061	0.175619	1.14826
		Inverse variance weighted	12	-0.86147	0.360678	0.0169186	0.42254	0.208378	0.856809
		Simple mode	12	-0.801603	0.697069	0.274547	0.448609	0.114422	1.75883
		Weighted mode	12	-0.788092	0.68463	0.27409	0.454712	0.118841	1.73982
	genus.Romboutsia(id:11347)	MR Egger	13	-0.589679	1.36637	0.674393	0.554505	0.0380918	8.07198
		Weighted median	13	1.24739	0.598546	0.0371576	3.48123	1.07706	11.2519
		Inverse variance weighted	13	0.946663	0.477769	0.047544	2.57709	1.01029	6.57379
		Simple mode	13	1.28366	1.02221	0.233099	3.60983	0.486817	26.7676
		Weighted mode	13	1.26162	1.03607	0.246741	3.53115	0.463441	26.9054
	genus.Roseburia(id:2012)	MR Egger	13	1.14436	1.44786	0.446009	3.14044	0.183886	53.633
		Weighted median	13	1.276	0.630022	0.0428345	3.58227	1.04201	12.3153
		Inverse variance weighted	13	1.40708	0.480035	0.00337639	4.08403	1.59395	10.4641
		Simple mode	13	1.20461	0.991599	0.2478	3.33546	0.477628	23.2928
		Weighted mode	13	1.18692	0.977398	0.247963	3.27699	0.482499	22.2563
	genus.unknowngenus(id:2071)	MR Egger	15	2.00284	1.92006	0.315906	7.41008	0.171963	319.309
		Weighted median	15	0.837349	0.540388	0.121254	2.31023	0.801066	6.6626
		Inverse variance weighted	15	0.840241	0.381496	0.0276307	2.31692	1.09692	4.89382
		Simple mode	15	0.850996	0.950697	0.38585	2.34198	0.363357	15.095
		Weighted mode	15	0.834551	0.892787	0.365751	2.30378	0.400392	13.2555
	phylum.Lentisphaerae(id:2238)	MR Egger	9	-1.6235	1.34184	0.265584	0.197208	0.0142143	2.73604
		Weighted median	9	-0.875411	0.418603	0.0365039	0.416691	0.183439	0.946533
		Inverse variance weighted	9	-0.693114	0.343501	0.0436126	0.500016	0.25503	0.980343
		Simple mode	9	-1.22223	0.625305	0.0863732	0.294572	0.086481	1.00337
		Weighted mode	9	-1.18722	0.595178	0.0811768	0.305069	0.0950106	0.979544
Dementia in other diseases classified elsewhere	family.BacteroidalesS24.7group(id:11173)	MR Egger	8	0.106529	1.16058	0.929853	1.11241	0.114382	10.8186
		Weighted median	8	-0.531082	0.34196	0.12041	0.587968	0.300796	1.14931
		Inverse variance weighted	8	-0.648031	0.291512	0.0262158	0.523075	0.295409	0.926198
		Simple mode	8	-0.554614	0.482492	0.288113	0.574294	0.223064	1.47856
		Weighted mode	8	-0.535747	0.437799	0.260643	0.585232	0.248122	1.38035
	family.Desulfovibrionaceae(id:3169)	MR Egger	8	-0.625829	1.85901	0.747847	0.534818	0.0139888	20.447
		Weighted median	8	0.978165	0.523873	0.0618766	2.65957	0.952537	7.42577
		Inverse variance weighted	8	0.866279	0.388789	0.0258706	2.37805	1.10988	5.09523
		Simple mode	8	1.36373	0.855722	0.15504	3.91077	0.730897	20.9251
		Weighted mode	8	1.35157	0.9045	0.178749	3.8635	0.656228	22.7461
	family.Peptostreptococcaceae(id:2042)	MR Egger	13	0.11248	0.606	0.856128	1.11905	0.341203	3.67018
		Weighted median	13	0.483946	0.382881	0.206245	1.62246	0.766056	3.43629
		Inverse variance weighted	13	0.745195	0.266821	0.00522425	2.10685	1.24886	3.55432
		Simple mode	13	0.360677	0.553252	0.526741	1.4343	0.484956	4.24207
		Weighted mode	13	0.360677	0.490085	0.475902	1.4343	0.548873	3.74808
	genus..Ruminococcusgnavusgroup(id:14376)	MR Egger	11	0.364078	1.02174	0.729802	1.43919	0.194267	10.6619
		Weighted median	11	0.615276	0.277045	0.0263609	1.85017	1.07494	3.18446
		Inverse variance weighted	11	0.534922	0.212872	0.0119748	1.70732	1.1249	2.59128
		Simple mode	11	0.708155	0.458602	0.153581	2.03024	0.826377	4.9879
		Weighted mode	11	0.673616	0.439073	0.155995	1.96132	0.82947	4.63761
	genus.Flavonifractor(id:2059)	MR Egger	5	1.09144	1.61429	0.547429	2.97855	0.125861	70.4885
		Weighted median	5	-0.958796	0.555537	0.0843671	0.383354	0.129038	1.13889
		Inverse variance weighted	5	-0.905772	0.403704	0.0248548	0.40423	0.183226	0.891802
		Simple mode	5	-1.21252	0.770996	0.190901	0.297447	0.0656333	1.34801
		Weighted mode	5	-1.19266	0.748431	0.186259	0.303412	0.0699771	1.31556
	genus.Hungatella(id:11306)	MR Egger	5	-0.346969	1.39317	0.819399	0.706827	0.0460707	10.8443
		Weighted median	5	0.585253	0.31179	0.0605081	1.79545	0.974475	3.30806
		Inverse variance weighted	5	0.529074	0.257052	0.0395678	1.69736	1.02557	2.80919
		Simple mode	5	0.723046	0.387429	0.135414	2.0607	0.964337	4.40353
		Weighted mode	5	0.726345	0.404847	0.147242	2.06751	0.935051	4.57151
	genus.Oscillibacter(id:2063)	MR Egger	13	-1.31611	0.862329	0.155178	0.268175	0.0494754	1.45361
		Weighted median	13	-0.660958	0.302108	0.0286826	0.516356	0.285621	0.933488
		Inverse variance weighted	13	-0.619795	0.227946	0.00654712	0.538055	0.344187	0.84112
		Simple mode	13	-0.765474	0.5046	0.155162	0.465113	0.172995	1.2505
		Weighted mode	13	-0.738049	0.460689	0.135124	0.478046	0.193786	1.17928
	genus.Phascolarctobacterium(id:2168)	MR Egger	9	-0.220457	1.39932	0.879263	0.802152	0.0516578	12.456
		Weighted median	9	0.656376	0.41188	0.111023	1.92779	0.859926	4.32175
		Inverse variance weighted	9	0.614877	0.310502	0.0476739	1.84943	1.00631	3.39893
		Simple mode	9	0.488801	0.646363	0.471189	1.63036	0.459291	5.78733
		Weighted mode	9	0.982114	0.624221	0.154285	2.67009	0.785559	9.07557
	genus.Roseburia(id:2012)	MR Egger	13	0.763857	0.982383	0.45323	2.14654	0.312981	14.7218
		Weighted median	13	0.567852	0.431385	0.188058	1.76447	0.757552	4.10977
		Inverse variance weighted	13	0.676916	0.32617	0.0379547	1.9678	1.03834	3.72926
		Simple mode	13	0.502236	0.642879	0.449806	1.65241	0.468693	5.8257
		Weighted mode	13	0.509632	0.641005	0.442026	1.66468	0.47391	5.84742
	genus.RuminococcaceaeNK4A214group(id:11358)	MR Egger	13	0.00921952	0.982273	0.992679	1.00926	0.147189	6.92041
		Weighted median	13	-0.382225	0.410143	0.351372	0.682342	0.305408	1.52448
		Inverse variance weighted	13	-0.586907	0.297873	0.0488013	0.556045	0.310138	0.99693
		Simple mode	13	-0.213914	0.654023	0.749247	0.807418	0.224069	2.90947
		Weighted mode	13	-0.25287	0.558423	0.65875	0.776569	0.259921	2.32017
	genus.unknowngenus(id:1000005479)	MR Egger	8	0.106529	1.16058	0.929853	1.11241	0.114382	10.8186
		Weighted median	8	-0.531082	0.340228	0.118533	0.587968	0.301819	1.14541
		Inverse variance weighted	8	-0.648031	0.291512	0.0262158	0.523075	0.295409	0.926198
		Simple mode	8	-0.554614	0.474125	0.280379	0.574294	0.226752	1.45451
		Weighted mode	8	-0.535747	0.443318	0.266092	0.585232	0.245453	1.39536
	order.Burkholderiales(id:2874)	MR Egger	10	0.837572	1.114	0.473671	2.31075	0.260316	20.5118
		Weighted median	10	-1.2055	0.472605	0.0107493	0.299543	0.118623	0.756396
		Inverse variance weighted	10	-0.694046	0.352957	0.0492552	0.499551	0.250113	0.997752
		Simple mode	10	-1.42493	0.892062	0.144652	0.240524	0.0418621	1.38197
		Weighted mode	10	-1.41642	0.839714	0.12592	0.242582	0.046782	1.25787
