# Supplementary material for: Causal relationship between gut microflora and dementia: a Mendelian randomization study
Source: Front Microbiol. 2024 Jan 15;14:1306048. doi: 10.3389/fmicb.2023.1306048 (PMC10822966; doi:10.3389/fmicb.2023.1306048)
Supplement: Supplementary file 3 [file Table_3.XLSX]

## Sheet: Sheet1
Supplementary Table 3. The heterogeneity results from the Cochran's Q test
Outcome	Exposure	Method	Q	P-value
Any dementia	family.Desulfovibrionaceae.id.3169	MR Egger	9.00662	0.173206
		Inverse variance weighted	10.7516	0.149826
	family.Lactobacillaceae.id.1836	MR Egger	6.596	0.472119
		Inverse variance weighted	8.22069	0.412215
	genus..Ruminococcusgnavusgroup.id.14376	MR Egger	3.2672	0.952753
		Inverse variance weighted	3.5152	0.96658
	genus.DefluviitaleaceaeUCG011.id.11287	MR Egger	12.957	0.0731642
		Inverse variance weighted	16.9427	0.0307116
	genus.Lactobacillus.id.1837	MR Egger	3.15676	0.78893
		Inverse variance weighted	4.8353	0.680054
	order.Desulfovibrionales.id.3156	MR Egger	11.5598	0.171951
		Inverse variance weighted	12.4784	0.187663
Dementia in Alzheimer disease	family.Desulfovibrionaceae.id.3169	MR Egger	5.52462	0.478486
		Inverse variance weighted	6.21487	0.514896
	genus.Sellimonas.id.14369	MR Egger	1.59305	0.978912
		Inverse variance weighted	2.39091	0.966624
	order.Bacillales.id.1674	MR Egger	4.96187	0.548712
		Inverse variance weighted	5.0981	0.647992
	order.Desulfovibrionales.id.3156	MR Egger	11.9239	0.154632
		Inverse variance weighted	12.461	0.18855
Vascular dementia	genus.LachnospiraceaeNK4A136group.id.11319	MR Egger	18.0374	0.156105
		Inverse variance weighted	20.2147	0.123516
	order.Victivallales.id.2254	MR Egger	2.46786	0.872047
		Inverse variance weighted	3.17753	0.868108
Dementia with Lewy bodies	class.Alphaproteobacteria.id.2379	MR Egger	1.4256	0.921493
		Inverse variance weighted	1.42623	0.964243
	genus..Ruminococcusgnavusgroup.id.14376	MR Egger	4.76034	0.85468
		Inverse variance weighted	5.36674	0.865373
	order.Bacillales.id.1674	MR Egger	4.75078	0.690346
		Inverse variance weighted	4.79421	0.779327
Parkinsonism dementia	genus.Butyricimonas.id.945	MR Egger	13.1031	0.286644
		Inverse variance weighted	13.9724	0.302474
	phylum.Lentisphaerae.id.2238	MR Egger	9.87549	0.19574
		Inverse variance weighted	10.6046	0.225126
Dementia in other diseases classified elsewhere	genus..Ruminococcusgnavusgroup.id.14376	MR Egger	5.90702	0.749187
		Inverse variance weighted	5.93624	0.820591
	genus.Hungatella.id.11306	MR Egger	0.207009	0.97645
		MR Egger	0.616351	0.96123
	genus.Oscillibacter.id.2063	Inverse variance weighted	6.03558	0.87098
		MR Egger	6.73659	0.874518
	order.Burkholderiales.id.2874	Inverse variance weighted	4.25942	0.832992
		MR Egger	6.36067	0.703348
