# Supplementary material for: Causal relationship between gut microflora and dementia: a Mendelian randomization study
Source: Front Microbiol. 2024 Jan 15;14:1306048. doi: 10.3389/fmicb.2023.1306048 (PMC10822966; doi:10.3389/fmicb.2023.1306048)
Supplement: Supplementary file 4 [file Table_4.XLSX]

## Sheet: Sheet1
Supplementary Table4. MR-PRESSO test results and MR-Egger intercept test results for the association between gut microbiota and dementia
Outcome	Exposure	MR-Egger intercept test			MR-PRESSO global test
		Egger-intercept	SE	p-value	RSS obs	p-value
Any dementia	family.Desulfovibrionaceae.id.3169	0.0556897	0.0516513	0.322377	15.1268	0.159
	family.Lactobacillaceae.id.1836	0.0325109	0.0255061	0.243118	10.0022	0.487
	genus..Ruminococcusgnavusgroup.id.14376	0.019611	0.0393794	0.630424	4.22389	0.974
	genus.DefluviitaleaceaeUCG011.id.11287	-0.0753266	0.0513331	0.185705	20.7728	0.062
	genus.Lactobacillus.id.1837	0.030812	0.0237823	0.242727	6.4559	0.703
	order.Desulfovibrionales.id.3156	0.0367949	0.0461483	0.448281	16.1982	0.186
Dementia in Alzheimer disease	family.Desulfovibrionaceae.id.3169	0.0555324	0.0668411	0.437884	8.48597	0.49
	genus.Sellimonas.id.14369	0.0673254	0.075373	0.401398	3.04792	0.964
	order.Bacillales.id.1674	-0.0222463	0.060273	0.724734	6.71613	0.7
	order.Desulfovibrionales.id.3156	0.0446082	0.0743107	0.564924	15.3387	0.229
Vascular dementia	genus.LachnospiraceaeNK4A136group.id.11319	0.136317	0.108819	0.232383	22.5763	0.167
	order.Victivallales.id.2254	-0.223662	0.265501	0.431847	10.6832	0.324
Dementia with Lewy bodies	class.Alphaproteobacteria.id.2379	0.00176121	0.0698928	0.980871	1.95563	0.97
	genus..Ruminococcusgnavusgroup.id.14376	0.047117	0.0605059	0.456132	6.53647	0.896
	order.Bacillales.id.1674	0.0150079	0.0720145	0.84085	6.0209	0.807
Parkinsonism dementia	genus.Butyricimonas.id.945	-0.114287	0.133779	0.41116	16.4482	0.329
	phylum.Lentisphaerae.id.2238	0.139727	0.194366	0.495503	13.2386	0.251
Dementia in other diseases classified elsewhere	genus..Ruminococcusgnavusgroup.id.14376	0.0191627	0.112088	0.868036	7.05205	0.83
	genus.Hungatella.id.11306	0.117976	0.184396	0.567813	0.994939	0.968
	genus.Oscillibacter.id.2063	0.0678643	0.0810544	0.42026	7.8212	0.882
	order.Burkholderiales.id.2874	-0.112697	0.0777452	0.185221	8.13069	0.708
