# Supplementary material for: Causal relationship between gut microflora and dementia: a Mendelian randomization study
Source: Front Microbiol. 2024 Jan 15;14:1306048. doi: 10.3389/fmicb.2023.1306048 (PMC10822966; doi:10.3389/fmicb.2023.1306048)
Supplement: Supplementary file 5 [file Table_5.XLSX]

## Sheet: Sheet1
Supplementary Table5. Causal analysis of dementia with gut flora and its classification by five MR methods
Exposure	Outcome	Method	SNPs	Beta	SE	Pval
Any dementia	genus Senegalimassilia id.11160	MR Egger	8	0.0328665	0.0276008	0.278709
		Weighted median		0.0513645	0.0222408	0.0209174
		Inverse variance weighted		0.0580868	0.0211705	0.00607389
		Simple mode		0.109808	0.0643775	0.131833
		Weighted mode		0.0507293	0.0217705	0.052599
	genus Bacteroides id.918	MR Egger	9	-0.0477729	0.0172295	0.0275848
		Weighted median		-0.0423667	0.0140962	0.00265108
		Inverse variance weighted		-0.0384445	0.0131659	0.00350024
		Simple mode		-0.0715612	0.0411486	0.12021
		Weighted mode		-0.0422958	0.0140832	0.0169866
	genus Butyricimonas id.945	MR Egger	9	-0.0378404	0.0223885	0.134841
		Weighted median		-0.0424816	0.0182471	0.0199054
		Inverse variance weighted		-0.0457458	0.0171049	0.00748569
		Simple mode		-0.0328989	0.0442076	0.478048
		Weighted mode		-0.041779	0.0171616	0.0409175
	genus Family XIII AD3011 group id.11293	MR Egger	9	0.0309561	0.0194861	0.156168
		Weighted median		0.0293872	0.0154556	0.0572497
		Inverse variance weighted		0.0299418	0.0148943	0.0444019
		Simple mode		0.0514999	0.0444563	0.280095
		Weighted mode		0.0296803	0.0158523	0.0980587
	genus Eubacterium ventriosum group id.11341	MR Egger	9	-0.0302477	0.0187638	0.150992
		Weighted median		-0.0300838	0.0149575	0.0442952
		Inverse variance weighted		-0.0309216	0.0143429	0.0310931
		Simple mode		-0.0598838	0.0403456	0.176033
		Weighted mode		-0.0294475	0.0140549	0.069456
	order Bacillales id.1674	MR Egger	7	0.0472396	0.0412191	0.303641
		Weighted median		0.058598	0.0345949	0.0902972
		Inverse variance weighted		0.0639399	0.0321273	0.0465686
		Simple mode		0.025681	0.0910817	0.787451
		Weighted mode		0.0566795	0.0337761	0.144337
	family Family XIII id.1957	MR Egger	9	0.0299915	0.0179307	0.138317
		Weighted median		0.0353485	0.0142971	0.0134198
		Inverse variance weighted		0.039073	0.0137075	0.0043653
		Simple mode		0.0345411	0.0405419	0.418995
		Weighted mode		0.0363951	0.0152147	0.0437125
	family Bacteroidaceae id.917	MR Egger	9	-0.0477729	0.0172295	0.0275848
		Weighted median		-0.0423667	0.0143503	0.00315384
		Inverse variance weighted		-0.0384445	0.0131659	0.00350024
		Simple mode		-0.0715612	0.0389162	0.103226
		Weighted mode		-0.0422958	0.0150216	0.0226447
	genus Eubacterium coprostanoligenes group id.11375	MR Egger	9	0.0322238	0.0176488	0.110619
		Weighted median		0.0319926	0.0143741	0.0260329
		Inverse variance weighted		0.0302628	0.013486	0.0248317
		Simple mode		0.0203794	0.0398109	0.622546
		Weighted mode		0.0327743	0.0140051	0.0474032
	genus Holdemanella id.11393	MR Egger	8	0.0314257	0.0286296	0.314438
		Weighted median		0.0398314	0.0204451	0.0513894
		Inverse variance weighted		0.0461553	0.0214073	0.0310798
		Simple mode		0.0565536	0.061497	0.388365
		Weighted mode		0.0399531	0.0212057	0.101556
	genus Sellimonas id.14369	MR Egger	7	0.0566854	0.0428239	0.242896
		Weighted median		0.0671628	0.0330163	0.0419282
		Inverse variance weighted		0.0744611	0.0323345	0.021288
		Simple mode		0.189413	0.104551	0.119995
		Weighted mode		0.0639414	0.0345101	0.113344
	genus Slackia id.825	MR Egger	8	0.014782	0.0295527	0.634753
		Weighted median		0.0480938	0.0247017	0.0515369
		Inverse variance weighted		0.0533267	0.0258237	0.03892
		Simple mode		0.222925	0.10349	0.0682029
		Weighted mode		0.0353076	0.0252642	0.204949
	genus Rikenellaceae RC9 gut group id.11191	MR Egger	8	0.063192	0.0398714	0.164083
		Weighted median		0.0597646	0.0340031	0.0788117
		Inverse variance weighted		0.0648622	0.0306325	0.034223
		Simple mode		0.10311	0.0793586	0.234997
		Weighted mode		0.0639441	0.0331547	0.0951101
Dementia in Alzheimer disease	genus Eubacterium rectale group id.14374	MR Egger	10	-0.017458	0.0119785	0.183098
		Weighted median		-0.0187562	0.00975814	0.0545919
		Inverse variance weighted		-0.020112	0.00916812	0.0282576
		Simple mode		-0.0278338	0.0300178	0.377996
		Weighted mode		-0.018707	0.0100921	0.0967901
	genus Anaerostipes id.1991	MR Egger	10	0.0156237	0.0121202	0.233399
		Weighted median		0.0193333	0.00987245	0.0501945
		Inverse variance weighted		0.0196866	0.00927844	0.0338577
		Simple mode		0.0431477	0.0270089	0.14461
		Weighted mode		0.0198402	0.00983076	0.0743406
	genus Senegalimassilia id.11160	MR Egger	10	0.0346318	0.018684	0.100925
		Weighted median		0.0329669	0.0157249	0.0360396
		Inverse variance weighted		0.0302156	0.0143085	0.0347099
		Simple mode		0.0461949	0.0425733	0.3061
		Weighted mode		0.0341007	0.0165064	0.0688188
	genus Ruminiclostridium5 id.11355	MR Egger	10	0.010147	0.0119432	0.420241
		Weighted median		0.0155814	0.00968969	0.107826
		Inverse variance weighted		0.0182138	0.00914149	0.0463233
		Simple mode		0.0633431	0.0339693	0.0950962
		Weighted mode		0.0144661	0.00997408	0.180897
	genus Butyricimonas id.945	MR Egger	10	-0.0305085	0.0155366	0.0851748
		Weighted median		-0.0290883	0.0125669	0.0206307
		Inverse variance weighted		-0.0267363	0.0116148	0.0213399
		Simple mode		-0.034379	0.0346557	0.34711
		Weighted mode		-0.0299001	0.0129715	0.0466112
	genus Faecalibacterium id.2057	MR Egger	10	-0.0228863	0.0117419	0.0871119
		Weighted median		-0.0229709	0.0099761	0.021302
		Inverse variance weighted		-0.0233233	0.00898725	0.00945497
		Simple mode		-0.0227222	0.0279956	0.437939
		Weighted mode		-0.0227222	0.0100525	0.0501466
	family Family XIII id.1957	MR Egger	10	0.0244508	0.0121557	0.0790971
		Weighted median		0.0233365	0.00998604	0.0194439
		Inverse variance weighted		0.0219846	0.00930514	0.0181459
		Simple mode		0.0103489	0.0293869	0.732824
		Weighted mode		0.023086	0.01019	0.0497235
	genus Sutterella id.2896	MR Egger	10	-0.0166955	0.014409	0.28
		Weighted median		-0.0181787	0.0115739	0.11626
		Inverse variance weighted		-0.0208021	0.0105247	0.0480975
		Simple mode		-0.0351489	0.0388813	0.389549
		Weighted mode		-0.0173155	0.0116665	0.171909
Vascular dementia	genus Oxalobacter id.2978	Inverse variance weighted	2	0.0416711	0.0209966	0.0471823
	genus Eubacterium nodatum group id.11297			-0.0502495	0.0249273	0.0438166
	genus Ruminococcus gauvreauii group id.11342			-0.0358276	0.0140175	0.0105905
	genus Olsenella id.822			0.0769023	0.0264902	0.0036955
	genus Paraprevotella id.962			-0.0380183	0.0169104	0.0245623
Dementia with Lewy bodies	genus Ruminococcus gnavus group id.14376	MR Egger	17	0.0299507	0.0394181	0.459137
		Weighted median		0.0364354	0.0269122	0.17578
		Inverse variance weighted		0.039212	0.0191784	0.0408951
		Simple mode		0.0233278	0.0437094	0.600885
		Weighted mode		0.0328825	0.029612	0.283217
	genus Family XIII AD3011 group id.11293	MR Egger	17	0.0516253	0.0261073	0.0666691
		Weighted median		0.036909	0.0181802	0.0423384
		Inverse variance weighted		0.0324097	0.0128154	0.0114397
		Simple mode		0.0453942	0.0308727	0.160853
		Weighted mode		0.0371699	0.0201735	0.0840088
	family Family XIII id.1957	MR Egger	17	0.0448853	0.024006	0.0811656
		Weighted median		0.0352979	0.017185	0.039977
		Inverse variance weighted		0.0299512	0.0117938	0.011099
		Simple mode		0.0376298	0.0289175	0.211589
		Weighted mode		0.0361584	0.0176217	0.0569156
	genus Parasutterella id.2892	MR Egger	17	0.0827314	0.0293089	0.0128558
		Weighted median		0.0561726	0.020114	0.00522679
		Inverse variance weighted		0.0333325	0.0152603	0.0289424
		Simple mode		-0.0173736	0.0446514	0.702336
		Weighted mode		0.0563454	0.0222762	0.0223128
	genus Erysipelatoclostridium id.11381	MR Egger	17	0.0249455	0.0314585	0.440161
		Weighted median		0.0208913	0.0223398	0.349705
		Inverse variance weighted		0.0314536	0.0154213	0.0413875
		Simple mode		-0.0037951	0.0420635	0.92923
		Weighted mode		0.0156544	0.0237244	0.51874
	genus Holdemanella id.11393	MR Egger	17	0.0818466	0.0353892	0.0353412
		Weighted median		0.0730226	0.0225653	0.00121191
		Inverse variance weighted		0.0361024	0.0173732	0.0377047
		Simple mode		0.0268129	0.0477569	0.582273
		Weighted mode		0.070871	0.0257846	0.0142755
	genus Oscillibacter id.2063	MR Egger	17	-0.0859203	0.0323003	0.0178296
		Weighted median		-0.0648918	0.0238743	0.00656655
		Inverse variance weighted		-0.0369945	0.0160241	0.0209611
		Simple mode		-0.0179752	0.0439851	0.688203
		Weighted mode		-0.0565756	0.0228269	0.0247216
Parkinsonism dementia	genus Fusicatenibacter id.11305	MR Egger	5	0.029356	0.0744381	0.719672
		Weighted median		0.0161715	0.0143486	0.259724
		Inverse variance weighted		0.0235054	0.0115341	0.0415587
		Simple mode		0.0156081	0.0185729	0.447999
		Weighted mode		0.0155104	0.0185613	0.450371
	genus Eubacterium fissicatena group id.14373	MR Egger	5	0.0502233	0.170422	0.787439
		Weighted median		-0.0644038	0.0336652	0.0557395
		Inverse variance weighted		-0.0546592	0.0248396	0.0277725
		Simple mode		-0.0693271	0.0469798	0.214065
		Weighted mode		-0.0676091	0.0481772	0.233177
	order Erysipelotrichales id.2148	MR Egger	5	0.13562	0.0726296	0.15868
		Weighted median		0.0218601	0.0154127	0.1561
		Inverse variance weighted		0.0286582	0.0112804	0.0110684
		Simple mode		0.0285477	0.0225906	0.27497
		Weighted mode		0.0327132	0.0233577	0.233954
	genus Ruminococcus gauvreauii group id.11342	MR Egger	5	0.153721	0.085105	0.168622
		Weighted median		0.0432705	0.0176123	0.0140166
		Inverse variance weighted		0.0401371	0.0133038	0.00255326
		Simple mode		0.0438294	0.0243217	0.145887
		Weighted mode		0.0443508	0.0233032	0.129758
	class Erysipelotrichia id.2147	MR Egger	5	0.13562	0.0726296	0.15868
		Weighted median		0.0218601	0.0145711	0.133555
		Inverse variance weighted		0.0286582	0.0112804	0.0110684
		Simple mode		0.0285477	0.0221238	0.266464
		Weighted mode		0.0327132	0.0223024	0.216323
	genus Alloprevotella id.961	MR Egger	3	-0.245855	0.209023	0.448565
		Weighted median		-0.0676574	0.0416659	0.104417
		Inverse variance weighted		-0.0646783	0.0323616	0.0456503
		Simple mode		-0.0831443	0.0476963	0.22342
		Weighted mode		-0.0768854	0.0502985	0.265967
	family Erysipelotrichaceae id.2149	MR Egger	5	0.13562	0.0726296	0.15868
		Weighted median		0.0218601	0.0158331	0.167384
		Inverse variance weighted		0.0286582	0.0112804	0.0110684
		Simple mode		0.0285477	0.0234554	0.29046
		Weighted mode		0.0327132	0.0216903	0.205996
	genus Eubacterium ruminantium group id.11340	MR Egger	5	-0.0945911	0.111337	0.457976
		Weighted median		-0.0461875	0.0215995	0.0324872
		Inverse variance weighted		-0.0358699	0.0172588	0.0376761
		Simple mode		-0.0527709	0.0300581	0.154001
		Weighted mode		-0.0527709	0.0300227	0.153628
	genus Ruminococcaceae UCG002 id.11360	MR Egger	5	-0.0790229	0.0750904	0.369909
		Weighted median		-0.0366678	0.0154927	0.017944
		Inverse variance weighted		-0.0296773	0.0116349	0.0107505
		Simple mode		-0.0440442	0.0208276	0.101948
		Weighted mode		-0.0432305	0.0198996	0.0955498
Dementia in other diseases classified elsewhere	class Melainabacteria id.1589	MR Egger	10	0.0877915	0.0708817	0.250616
		Weighted median		0.0430901	0.026432	0.103055
		Inverse variance weighted		0.0437801	0.0200918	0.0293317
		Simple mode		0.0446083	0.0424832	0.321085
		Weighted mode		0.0429289	0.0406828	0.318832
	family Enterobacteriaceae id.3469	MR Egger	11	-0.018816	0.0390008	0.641001
		Weighted median		-0.0232992	0.0173002	0.178058
		Inverse variance weighted		-0.0301108	0.0128045	0.0186944
		Simple mode		-0.00968027	0.0299254	0.752995
		Weighted mode		-0.0101423	0.026829	0.713304
	family Veillonellaceae id.2172	MR Egger	11	-0.0833612	0.0361309	0.0464491
		Weighted median		-0.0193969	0.0169388	0.252162
		Inverse variance weighted		-0.0255103	0.0128888	0.0477865
		Simple mode		-0.00506256	0.0288221	0.864076
		Weighted mode		-0.0133481	0.0257823	0.615911
	order Gastranaerophilales id.1591	MR Egger	10	0.0868198	0.070939	0.255822
		Weighted median		0.0390834	0.0248289	0.115462
		Inverse variance weighted		0.0445008	0.0201075	0.0268878
		Simple mode		0.0441262	0.0423474	0.324591
		Weighted mode		0.0424884	0.0403189	0.319439
	genus Oxalobacter id.2978	MR Egger	10	-0.0248328	0.084597	0.776579
		Weighted median		-0.0443638	0.0317206	0.161939
		Inverse variance weighted		-0.0561747	0.0232261	0.0155802
		Simple mode		-0.0397408	0.0412382	0.360378
		Weighted mode		-0.0387911	0.0382665	0.337197
	phylum Cyanobacteria id.1500	MR Egger	10	0.112507	0.0645854	0.119682
		Weighted median		0.0235775	0.0253865	0.353024
		Inverse variance weighted		0.0407859	0.0183141	0.0259461
		Simple mode		0.0170546	0.0359845	0.646827
		Weighted mode		0.0183287	0.0332337	0.59471
	order Enterobacteriales id.3468	MR Egger	11	-0.018816	0.0390008	0.641001
		Weighted median		-0.0232992	0.0180796	0.197503
		Inverse variance weighted		-0.0301108	0.0128045	0.0186944
		Simple mode		-0.00968027	0.0297734	0.751782
		Weighted mode		-0.0101423	0.0273012	0.718017
	genus Escherichia shigella id.3504	MR Egger	11	0.0240631	0.0414798	0.576071
		Weighted median		-0.0151363	0.0188262	0.421398
		Inverse variance weighted		-0.0276565	0.0136143	0.0422118
		Simple mode		-0.00738872	0.0305709	0.813903
		Weighted mode		-0.0045041	0.0244915	0.857764
