# Supplementary material for: Causal relationship between gut microflora and dementia: a Mendelian randomization study
Source: Front Microbiol. 2024 Jan 15;14:1306048. doi: 10.3389/fmicb.2023.1306048 (PMC10822966; doi:10.3389/fmicb.2023.1306048)
Supplement: Supplementary file 6 [file Table_6.XLSX]

## Sheet: Sheet1
Supplementary Table6. MR analysis results of the validation group
Verification Group 1
Exposure	Method	SNP	Beta	SE	Pval	or	or_lci95	or_uci95	Q	Q_df	Q_pval	egger_intercept	pval
phylum.Tenericutes.id.3919	Inverse variance weighted	12	0.205265	0.102742	0.0457315	1.22785	1.0039	1.50176	12.5412	11	0.324369	0.00528767	0.872744
phylum.Tenericutes.id.3919	MR Egger	12	0.147193	0.369402	0.698663	1.15858	0.561674	2.38983	12.5074	10	0.252533	0.00528767	0.872744
phylum.Tenericutes.id.3919	Weighted median	12	0.276723	0.133936	0.0388203	1.3188	1.01431	1.7147	NA	NA	NA	0.00528767	0.872744
class.Actinobacteria.id.419	Inverse variance weighted	19	0.172837	0.0810109	0.0328834	1.18867	1.01415	1.39322	21.3849	18	0.260442	-0.0108803	0.454227
class.Actinobacteria.id.419	MR Egger	19	0.290225	0.1738	0.113253	1.33673	0.950826	1.87925	20.6715	17	0.241328	-0.0108803	0.454227
class.Actinobacteria.id.419	Weighted median	19	0.163492	0.116766	0.161465	1.17762	0.936721	1.48046	NA	NA	NA	-0.0108803	0.454227
class.Deltaproteobacteria.id.3087	Inverse variance weighted	11	0.291693	0.144374	0.0433417	1.33869	1.00876	1.77654	14.1885	10	0.164568	0.0255375	0.616056
class.Deltaproteobacteria.id.3087	MR Egger	11	-0.104401	0.777295	0.896111	0.900864	0.196342	4.13339	13.7756	9	0.130533	0.0255375	0.616056
class.Deltaproteobacteria.id.3087	Weighted median	11	0.354314	0.174607	0.0424379	1.4252	1.01216	2.00681	NA	NA	NA	0.0255375	0.616056
class.Mollicutes.id.3920	Inverse variance weighted	12	0.205265	0.102742	0.0457315	1.22785	1.0039	1.50176	12.5412	11	0.324369	0.00528767	0.872744
class.Mollicutes.id.3920	MR Egger	12	0.147193	0.369402	0.698663	1.15858	0.561674	2.38983	12.5074	10	0.252533	0.00528767	0.872744
class.Mollicutes.id.3920	Weighted median	12	0.276723	0.134744	0.0400056	1.3188	1.0127	1.71742	NA	NA	NA	0.00528767	0.872744
order.Desulfovibrionales.id.3156	Inverse variance weighted	10	0.354831	0.147874	0.0164156	1.42594	1.06716	1.90535	12.3111	9	0.196334	0.0282952	0.567708
order.Desulfovibrionales.id.3156	MR Egger	10	-0.0865437	0.756406	0.911729	0.917095	0.208232	4.03906	11.7878	8	0.160924	0.0282952	0.567708
order.Desulfovibrionales.id.3156	Weighted median	10	0.359827	0.178882	0.0442691	1.43308	1.00926	2.03488	NA	NA	NA	0.0282952	0.567708
family.Desulfovibrionaceae.id.3169	Inverse variance weighted	8	0.419434	0.168345	0.0127201	1.5211	1.0936	2.11571	10.3245	7	0.170917	0.0501385	0.37595
family.Desulfovibrionaceae.id.3169	MR Egger	8	-0.337957	0.81009	0.691059	0.713226	0.145769	3.48971	8.95954	6	0.175866	0.0501385	0.37595
family.Desulfovibrionaceae.id.3169	Weighted median	8	0.518554	0.190951	0.00661489	1.6796	1.15522	2.442	NA	NA	NA	0.0501385	0.37595
genus..Ruminococcusgnavusgroup.id.14376	Inverse variance weighted	11	0.172637	0.0761135	0.0233198	1.18843	1.02373	1.37964	4.26485	10	0.934609	0.017967	0.66515
genus..Ruminococcusgnavusgroup.id.14376	MR Egger	11	0.0122979	0.366362	0.973955	1.01237	0.493728	2.07584	4.06467	9	0.907104	0.017967	0.66515
genus..Ruminococcusgnavusgroup.id.14376	Weighted median	11	0.176606	0.0995757	0.0761325	1.19316	0.981608	1.45031	NA	NA	NA	0.017967	0.66515
genus.Bifidobacterium.id.436	Inverse variance weighted	18	0.159778	0.080713	0.0477509	1.17325	1.00158	1.37434	16.4034	17	0.495438	-0.0209419	0.237055
genus.Bifidobacterium.id.436	MR Egger	18	0.413097	0.22145	0.0805667	1.51149	0.979274	2.33296	14.8944	16	0.532385	-0.0209419	0.237055
genus.Bifidobacterium.id.436	Weighted median	18	0.109769	0.114796	0.338967	1.11602	0.89116	1.39762	NA	NA	NA	-0.0209419	0.237055
genus.Lactobacillus.id.1837	Inverse variance weighted	8	0.252528	0.0812187	0.00187572	1.28728	1.09783	1.50941	4.46166	7	0.725329	0.0274614	0.300291
genus.Lactobacillus.id.1837	MR Egger	8	0.0342395	0.20902	0.87526	1.03483	0.686987	1.5588	3.17705	6	0.78632	0.0274614	0.300291
genus.Lactobacillus.id.1837	Weighted median	8	0.212626	0.111662	0.0568849	1.23692	0.993788	1.53954	NA	NA	NA	0.0274614	0.300291
genus.RuminococcaceaeUCG003.id.11361	Inverse variance weighted	12	-0.232197	0.102879	0.0240094	0.79279	0.648016	0.969909	3.09545	11	0.989403	0.00720115	0.778114
genus.RuminococcaceaeUCG003.id.11361	MR Egger	12	-0.324938	0.336466	0.35695	0.722572	0.373659	1.39729	3.01165	10	0.981149	0.00720115	0.778114
genus.RuminococcaceaeUCG003.id.11361	Weighted median	12	-0.253782	0.133447	0.0572051	0.775861	0.597299	1.0078	NA	NA	NA	0.00720115	0.778114
Verification Group 2
Exposure	Method	SNP	Beta	SE	Pval	or	or_lci95	or_uci95	Q	Q_df	Q_pval	egger_intercept	pval
order.Desulfovibrionales.id.3156	Inverse variance weighted	10	0.340351	0.133143	0.01058	1.40544	1.08263	1.82451	12.1185	9	0.206712	0.036592	0.406487
order.Desulfovibrionales.id.3156	MR Egger	10	-0.230564	0.665435	0.737915	0.794086	0.215495	2.92615	11.0575	8	0.198464	0.036592	0.406487
order.Desulfovibrionales.id.3156	Weighted median	10	0.467596	0.160153	0.00350382	1.59615	1.16614	2.18474	NA	NA	NA	0.036592	0.406487
order.Enterobacteriales.id.3468	Inverse variance weighted	7	-0.270685	0.131883	0.0401248	0.762857	0.589091	0.98788	3.60485	6	0.729971	0.0195179	0.747474
order.Enterobacteriales.id.3468	MR Egger	7	-0.53483	0.787377	0.527141	0.585769	0.125169	2.74129	3.48906	5	0.625044	0.0195179	0.747474
order.Enterobacteriales.id.3468	Weighted median	7	-0.295626	0.172296	0.0861984	0.744066	0.530824	1.04297	NA	NA	NA	0.0195179	0.747474
family.Desulfovibrionaceae.id.3169	Inverse variance weighted	8	0.38184	0.158393	0.0159214	1.46498	1.074	1.99829	11.0941	7	0.134567	0.0537794	0.307528
family.Desulfovibrionaceae.id.3169	MR Egger	8	-0.430714	0.745229	0.584313	0.650045	0.150866	2.80088	9.19005	6	0.163168	0.0537794	0.307528
family.Desulfovibrionaceae.id.3169	Weighted median	8	0.585967	0.165742	0.000407139	1.79673	1.29837	2.48636	NA	NA	NA	0.0537794	0.307528
family.Enterobacteriaceae.id.3469	Inverse variance weighted	7	-0.270685	0.131883	0.0401248	0.762857	0.589091	0.98788	3.60485	6	0.729971	0.0195179	0.747474
family.Enterobacteriaceae.id.3469	MR Egger	7	-0.53483	0.787377	0.527141	0.585769	0.125169	2.74129	3.48906	5	0.625044	0.0195179	0.747474
family.Enterobacteriaceae.id.3469	Weighted median	7	-0.295626	0.168388	0.0791536	0.744066	0.534905	1.03501	NA	NA	NA	0.0195179	0.747474
family.Lachnospiraceae.id.1987	Inverse variance weighted	16	0.248294	0.100119	0.0131388	1.28184	1.05344	1.55975	9.29716	15	0.861474	-0.0243062	0.262822
family.Lachnospiraceae.id.1987	MR Egger	16	0.636179	0.347212	0.088268	1.88925	0.956613	3.73114	7.93598	14	0.892635	-0.0243062	0.262822
family.Lachnospiraceae.id.1987	Weighted median	16	0.212937	0.128161	0.0966186	1.23731	0.962463	1.59063	NA	NA	NA	-0.0243062	0.262822
genus..Eubacteriumhalliigroup.id.11338	Inverse variance weighted	15	-0.184228	0.0854566	0.031099	0.831746	0.703475	0.983407	12.6259	14	0.556165	0.0129765	0.371529
genus..Eubacteriumhalliigroup.id.11338	MR Egger	15	-0.330165	0.179341	0.0885532	0.718805	0.50577	1.02157	11.7693	13	0.54665	0.0129765	0.371529
genus..Eubacteriumhalliigroup.id.11338	Weighted median	15	-0.139282	0.113733	0.22071	0.869983	0.696145	1.08723	NA	NA	NA	0.0129765	0.371529
genus.Lachnospira.id.2004	Inverse variance weighted	6	0.319722	0.160145	0.0458852	1.37674	1.00585	1.88439	0.577354	5	0.989017	0.0150576	0.802952
genus.Lachnospira.id.2004	MR Egger	6	0.0703538	0.948951	0.94446	1.07289	0.167029	6.89156	0.506274	4	0.972887	0.0150576	0.802952
genus.Lachnospira.id.2004	Weighted median	6	0.287063	0.195838	0.142699	1.33251	0.907755	1.95601	NA	NA	NA	0.0150576	0.802952
genus.Lactobacillus.id.1837	Inverse variance weighted	8	0.223766	0.0736161	0.00236864	1.25078	1.08272	1.44492	6.66723	7	0.46433	0.0216046	0.363353
genus.Lactobacillus.id.1837	MR Egger	8	0.0520748	0.189463	0.792647	1.05345	0.726678	1.52718	5.7	6	0.457621	0.0216046	0.363353
genus.Lactobacillus.id.1837	Weighted median	8	0.16919	0.103617	0.102502	1.18434	0.966669	1.45104	NA	NA	NA	0.0216046	0.363353
Verification Group 3
Exposure	Method	SNP	Beta	SE	Pval	or	or_lci95	or_uci95	Q	Q_df	Q_pval	egger_intercept	pval
order.Desulfovibrionales.id.3156	Inverse variance weighted	10	0.305725	0.13754	0.0262286	1.35761	1.03681	1.77767	13.097	9	0.158265	0.0457802	0.309152
order.Desulfovibrionales.id.3156	MR Egger	10	-0.40839	0.671571	0.559978	0.66472	0.178232	2.47909	11.4145	8	0.1793	0.0457802	0.309152
order.Desulfovibrionales.id.3156	Weighted median	10	0.417048	0.156875	0.0078495	1.51748	1.1158	2.06375	NA	NA	NA	0.0457802	0.309152
order.Enterobacteriales.id.3468	Inverse variance weighted	7	-0.278689	0.131193	0.0336474	0.756775	0.585185	0.978679	3.44798	6	0.750877	0.0237329	0.694719
order.Enterobacteriales.id.3468	MR Egger	7	-0.599873	0.783295	0.47835	0.548881	0.118229	2.5482	3.27499	5	0.657672	0.0237329	0.694719
order.Enterobacteriales.id.3468	Weighted median	7	-0.281272	0.171003	0.100004	0.754823	0.539863	1.05537	NA	NA	NA	0.0237329	0.694719
family.Desulfovibrionaceae.id.3169	Inverse variance weighted	8	0.334006	0.165575	0.0436698	1.39655	1.00952	1.93196	12.2859	7	0.0915395	0.0602777	0.270232
family.Desulfovibrionaceae.id.3169	MR Egger	8	-0.576603	0.766796	0.48052	0.561803	0.12499	2.52519	9.86205	6	0.130583	0.0602777	0.270232
family.Desulfovibrionaceae.id.3169	Weighted median	8	0.54238	0.182333	0.00293313	1.7201	1.20323	2.459	NA	NA	NA	0.0602777	0.270232
family.Enterobacteriaceae.id.3469	Inverse variance weighted	7	-0.278689	0.131193	0.0336474	0.756775	0.585185	0.978679	3.44798	6	0.750877	0.0237329	0.694719
family.Enterobacteriaceae.id.3469	MR Egger	7	-0.599873	0.783295	0.47835	0.548881	0.118229	2.5482	3.27499	5	0.657672	0.0237329	0.694719
family.Enterobacteriaceae.id.3469	Weighted median	7	-0.281272	0.17153	0.10105	0.754823	0.539306	1.05646	NA	NA	NA	0.0237329	0.694719
family.Lachnospiraceae.id.1987	Inverse variance weighted	16	0.245424	0.0995707	0.013708	1.27816	1.05155	1.55361	9.47551	15	0.851372	-0.025456	0.239626
family.Lachnospiraceae.id.1987	MR Egger	16	0.651746	0.34549	0.0801516	1.91889	0.974905	3.77691	7.96708	14	0.891034	-0.025456	0.239626
family.Lachnospiraceae.id.1987	Weighted median	16	0.290306	0.138989	0.0367353	1.33684	1.01805	1.75545	NA	NA	NA	-0.025456	0.239626
genus..Eubacteriumhalliigroup.id.11338	Inverse variance weighted	15	-0.179528	0.0849806	0.0346369	0.835665	0.707449	0.987118	11.4968	14	0.646643	0.00810245	0.571166
genus..Eubacteriumhalliigroup.id.11338	MR Egger	15	-0.270666	0.1784	0.153156	0.762871	0.537767	1.0822	11.1592	13	0.597481	0.00810245	0.571166
genus..Eubacteriumhalliigroup.id.11338	Weighted median	15	-0.125411	0.120846	0.299374	0.882135	0.696096	1.11789	NA	NA	NA	0.00810245	0.571166
genus.Lactobacillus.id.1837	Inverse variance weighted	8	0.21821	0.0732925	0.00290846	1.24385	1.07741	1.436	6.23414	7	0.512692	0.0222752	0.347688
genus.Lactobacillus.id.1837	MR Egger	8	0.0411232	0.188669	0.83468	1.04198	0.719882	1.5082	5.19657	6	0.518861	0.0222752	0.347688
genus.Lactobacillus.id.1837	Weighted median	8	0.182253	0.0990785	0.0658444	1.19992	0.98813	1.4571	NA	NA	NA	0.0222752	0.347688
genus.RuminococcaceaeUCG014.id.11371	Inverse variance weighted	11	0.191537	0.0949692	0.043713	1.21111	1.00541	1.45889	10.6033	10	0.389246	0.00950906	0.645955
genus.RuminococcaceaeUCG014.id.11371	MR Egger	11	0.0911853	0.233172	0.704847	1.09547	0.693619	1.73014	10.3438	9	0.323378	0.00950906	0.645955
genus.RuminococcaceaeUCG014.id.11371	Weighted median	11	0.0727663	0.131475	0.579947	1.07548	0.831168	1.3916	NA	NA	NA	0.00950906	0.645955
